# Supplementary material for: RGN1 controls grain number and shapes panicle architecture in rice
Source: Plant Biotechnol J. 2021 Sep 22;20(1):158–67. doi: 10.1111/pbi.13702 (PMC8710824; doi:10.1111/pbi.13702)
Supplement: Supplementary file 2 — Data S1 The information of SNPs used in in this study. [file PBI-20-158-s002.xlsx]

## Sheet: clutivated rice
Supplementary data 1. The information of SNPs used in in this study.
ID	Hap-S28250218	Hap	28248157	28248171	28248347	28248871	28248979	28249527	28249629	28249660	28249906	28250218	28250398	28251268	28251578	Genetic_Stock_varname	Genetic_Stock_varname_Synonym	Other_VARNAME_source	Country_Origin_supplied	Country_Origin_updated	Region_of_Origin	K9_group_Admixture	K9_group_merged
IRIS_313-9783	Hap-C	Hap50	T	C	A	C	C	A	G	A	C	C	C	G	A	BERENJ 1277 S::IRGC 3461-1	0	0	Afghanistan	Afghanistan	SAW	admix	admix
IRIS_313-9778	Hap-C	Hap50	T	C	A	C	C	A	G	A	C	C	C	G	A	GENIT::IRGC 3272-1	0	0	Argentina	Argentina	SAM	admix	admix
IRIS_313-11066	Hap-C	Hap50	T	C	A	C	C	A	G	A	C	C	C	G	A	GASMAL 339::IRGC 29333-1	0	0	Bangladesh	Bangladesh	SAE	admix	admix
IRIS_313-11070	Hap-C	Hap50	T	C	A	C	C	A	G	A	C	C	C	G	A	TUPA::IRGC 29432-1	0	0	Bangladesh	Bangladesh	SAE	admix	admix
IRIS_313-11124	Hap-C	Hap50	T	C	A	C	C	A	G	A	C	C	C	G	A	BAZAIL 980::IRGC 32817-2	0	0	Bangladesh	Bangladesh	SAE	admix	admix
IRIS_313-8739	Hap-C	Hap50	T	C	A	C	C	A	G	A	C	C	C	G	A	TAI 6::IRGC 69058-1	0	0	Cote d'Ivoire	Cote d'Ivoire	WAF	admix	admix
IRIS_313-9053	Hap-C	Hap50	T	C	A	C	C	A	G	A	C	C	C	G	A	ARC 12536::IRGC 41068-1	0	0	India	India	SAC	admix	admix
IRIS_313-10676	Hap-C	Hap50	T	C	A	C	C	A	G	A	C	C	C	G	A	ARC 10916::IRGC 12673-1	0	0	India	India	SAC	admix	admix
IRIS_313-10864	Hap-C	Hap50	T	C	A	C	C	A	G	A	C	C	C	G	A	ARC 11338::IRGC 21329-1	0	0	India	India	SAC	admix	admix
IRIS_313-10881	Hap-C	Hap50	T	C	A	C	C	A	G	A	C	C	C	G	A	ARC 12413::IRGC 22044-1	0	0	India	India	SAC	admix	admix
CX46	Hap-C	Hap50	T	C	A	C	C	A	G	A	C	C	C	G	A	Pusa (Basmati 1)	Basmati 1	0	India	Pakistan	SAW	admix	admix
CX112	Hap-C	Hap50	T	C	A	C	C	A	G	A	C	C	C	G	A	Ginga	0	0	Japan	Japan	EAR	admix	admix
IRIS_313-11766	Hap-C	Hap50	T	C	A	C	C	A	G	A	C	C	C	G	A	TSIMIAKABIJA::IRGC 69074-1	0	0	Madagascar	Madagascar	IOC	admix	admix
IRIS_313-11136	Hap-C	Hap50	T	C	A	C	C	A	G	A	C	C	C	G	A	NGAKWE THETYIN::IRGC 33477-2	0	0	Myanmar	Myanmar	SEA	admix	admix
IRIS_313-7933	Hap-C	Hap50	T	C	A	C	C	A	G	A	C	C	C	G	A	KAKANI 2::IRGC 13373-C1	0	0	Nepal	Nepal	SAC	admix	admix
IRIS_313-12065	Hap-C	Hap50	T	C	A	C	C	A	G	A	C	C	C	G	A	YERI BUTUKA::IRGC 82591-1	0	0	Nigeria	Nigeria	WAF	admix	admix
IRIS_313-10295	Hap-C	Hap50	T	C	A	C	C	A	G	A	C	C	C	G	A	PDR 34-2-1-2::IRGC 117020-1	0	0	Pakistan	Pakistan	SAW	admix	admix
IRIS_313-11033	Hap-C	Hap50	T	C	A	C	C	A	G	A	C	C	C	G	A	RATRIO::IRGC 28181-1	0	0	Pakistan	Pakistan	SAW	admix	admix
IRIS_313-11035	Hap-C	Hap50	T	C	A	C	C	A	G	A	C	C	C	G	A	ZIRA SHAHI::IRGC 28327-1	0	0	Pakistan	Pakistan	SAW	admix	admix
IRIS_313-8783	Hap-C	Hap50	T	C	A	C	C	A	G	A	C	C	C	G	A	105::IRGC 40896-1	0	0	Sri Lanka	Sri Lanka	IOC	admix	admix
IRIS_313-11189	Hap-C	Hap50	T	C	A	C	C	A	G	A	C	C	C	G	A	PAIZ AMBARBU::IRGC 36179-1	0	0	Union of Soviet Socialist Republics (Former)	Union of Soviet Socialist Republics (Former)	WAS	admix	admix
IRIS_313-11663	Hap-C	Hap50	T	C	A	C	C	A	G	A	C	C	C	G	A	MARHARORA::IRGC 63511-1	0	0	Zimbabwe	Zimbabwe	EAF	admix	admix
IRIS_313-10545	Hap-C	Hap50	T	C	A	C	C	A	G	A	C	C	C	G	A	KARIA::IRGC 6702-1	0	0	0	_no_info	na	cA (Aus)	aus
IRIS_313-11413	Hap-C	Hap50	T	C	A	C	C	A	G	A	C	C	C	G	A	KALAR KAR::IRGC 49737-2	0	0	0	India	SAC	cA (Aus)	aus
IRIS_313-8252	Hap-C	Hap50	T	C	A	C	C	A	G	A	C	C	C	G	A	JAGLI BORO::IRGC 27516-2	0	0	Bangladesh	Bangladesh	SAE	cA (Aus)	aus
IRIS_313-8321	Hap-C	Hap50	T	C	A	C	C	A	G	A	C	C	C	G	A	BHADOIA 303::IRGC 6588-1	0	0	Bangladesh	Bangladesh	SAE	cA (Aus)	aus
IRIS_313-8721	Hap-C	Hap50	T	C	A	C	C	A	G	A	C	C	C	G	A	HOLOI BASH (SOLOI BASH)::IRGC 64778-1	0	0	Bangladesh	Bangladesh	SAE	cA (Aus)	aus
IRIS_313-8963	Hap-C	Hap50	T	C	A	C	C	A	G	A	C	C	C	G	A	BATHURI::IRGC 25838-1	0	0	Bangladesh	Bangladesh	SAE	cA (Aus)	aus
IRIS_313-9368	Hap-C	Hap50	T	C	A	C	C	A	G	A	C	C	C	G	A	CHANDARHAT::IRGC 25845-1	0	0	Bangladesh	Bangladesh	SAE	cA (Aus)	aus
IRIS_313-9661	Hap-C	Hap50	T	C	A	C	C	A	G	A	C	C	C	G	A	LENJA MURALI::IRGC 66815-1	0	0	Bangladesh	Bangladesh	SAE	cA (Aus)	aus
IRIS_313-8789	Hap-C	Hap50	T	C	A	C	C	A	G	A	C	C	C	G	A	LALSAITA::IRGC 43915-1	0	0	Bangladesh	Bangladesh	SAE	cA (Aus)	aus
IRIS_313-8864	Hap-C	Hap50	T	C	A	C	C	A	G	A	C	C	C	G	A	NOROI::IRGC 31611-1	0	0	Bangladesh	Bangladesh	SAE	cA (Aus)	aus
IRIS_313-8641	Hap-C	Hap50	T	C	A	C	C	A	G	A	C	C	C	G	A	AUS 439::IRGC 29221-1	0	0	Bangladesh	Bangladesh	SAE	cA (Aus)	aus
IRIS_313-11481	Hap-C	Hap50	T	C	A	C	C	A	G	A	C	C	C	G	A	BINNAFUL::IRGC 53479-1	0	0	Bangladesh	Bangladesh	SAE	cA (Aus)	aus
IRIS_313-11483	Hap-C	Hap50	T	C	A	C	C	A	G	A	C	C	C	G	A	BOTESHSHORE::IRGC 53484-1	0	0	Bangladesh	Bangladesh	SAE	cA (Aus)	aus
IRIS_313-11557	Hap-C	Hap50	T	C	A	C	C	A	G	A	C	C	C	G	A	GORIA::IRGC 58736-1	0	0	Bangladesh	Bangladesh	SAE	cA (Aus)	aus
IRIS_313-12002	Hap-C	Hap50	T	C	A	C	C	A	G	A	C	C	C	G	A	LARA BORO::IRGC 79342-1	0	0	Bangladesh	Bangladesh	SAE	cA (Aus)	aus
IRIS_313-11982	Hap-C	Hap50	T	C	A	C	C	A	G	A	C	C	C	G	A	PORASHI::IRGC 78397-1	0	0	Bangladesh	Bangladesh	SAE	cA (Aus)	aus
IRIS_313-12055	Hap-C	Hap50	T	C	A	C	C	A	G	A	C	C	C	G	A	LAL MOTI::IRGC 82168-1	0	0	Bangladesh	Bangladesh	SAE	cA (Aus)	aus
IRIS_313-10587	Hap-C	Hap50	T	C	A	C	C	A	G	A	C	C	C	G	A	DB 3::IRGC 8361-1	0	0	Bangladesh	Bangladesh	SAE	cA (Aus)	aus
IRIS_313-10592	Hap-C	Hap50	T	C	A	C	C	A	G	A	C	C	C	G	A	DJ 69::IRGC 8482-1	0	0	Bangladesh	Bangladesh	SAE	cA (Aus)	aus
IRIS_313-10593	Hap-C	Hap50	T	C	A	C	C	A	G	A	C	C	C	G	A	DJ 47::IRGC 8497-1	0	0	Bangladesh	Bangladesh	SAE	cA (Aus)	aus
IRIS_313-10594	Hap-C	Hap50	T	C	A	C	C	A	G	A	C	C	C	G	A	DJ 29::IRGC 8505-1	0	0	Bangladesh	Bangladesh	SAE	cA (Aus)	aus
IRIS_313-10595	Hap-C	Hap50	T	C	A	C	C	A	G	A	C	C	C	G	A	DL 5::IRGC 8593-1	0	0	Bangladesh	Bangladesh	SAE	cA (Aus)	aus
IRIS_313-10598	Hap-C	Hap50	T	C	A	C	C	A	G	A	C	C	C	G	A	DD 126::IRGC 8667-1	0	0	Bangladesh	Bangladesh	SAE	cA (Aus)	aus
IRIS_313-10600	Hap-C	Hap50	T	C	A	C	C	A	G	A	C	C	C	G	A	UCP 41::IRGC 8742-1	0	0	Bangladesh	Bangladesh	SAE	cA (Aus)	aus
IRIS_313-10602	Hap-C	Hap50	T	C	A	C	C	A	G	A	C	C	C	G	A	DM 49::IRGC 8775-1	0	0	Bangladesh	Bangladesh	SAE	cA (Aus)	aus
IRIS_313-10604	Hap-C	Hap50	T	C	A	C	C	A	G	A	C	C	C	G	A	DV 2::IRGC 8806-1	0	0	Bangladesh	Bangladesh	SAE	cA (Aus)	aus
IRIS_313-10605	Hap-C	Hap50	T	C	A	C	C	A	G	A	C	C	C	G	A	DV 86::IRGC 8840-1	0	0	Bangladesh	Bangladesh	SAE	cA (Aus)	aus
IRIS_313-10606	Hap-C	Hap50	T	C	A	C	C	A	G	A	C	C	C	G	A	DV 110::IRGC 8855-1	0	0	Bangladesh	Bangladesh	SAE	cA (Aus)	aus
IRIS_313-10930	Hap-C	Hap50	T	C	A	C	C	A	G	A	C	C	C	G	A	PANKHIRAJ::IRGC 24139-1	0	0	Bangladesh	Bangladesh	SAE	cA (Aus)	aus
IRIS_313-10964	Hap-C	Hap50	T	C	A	C	C	A	G	A	C	C	C	G	A	SADUMONI::IRGC 25919-1	0	0	Bangladesh	Bangladesh	SAE	cA (Aus)	aus
IRIS_313-10965	Hap-C	Hap50	T	C	A	C	C	A	G	A	C	C	C	G	A	TILOKCHAN (SONABETHI)::IRGC 25927-1	0	0	Bangladesh	Bangladesh	SAE	cA (Aus)	aus
IRIS_313-10976	Hap-C	Hap50	T	C	A	C	C	A	G	A	C	C	C	G	A	LAKHSMI DIGHA::IRGC 26390-2	0	0	Bangladesh	Bangladesh	SAE	cA (Aus)	aus
IRIS_313-11013	Hap-C	Hap50	T	C	A	C	C	A	G	A	C	C	C	G	A	BOTESWAR 2::IRGC 27536-1	0	0	Bangladesh	Bangladesh	SAE	cA (Aus)	aus
IRIS_313-11014	Hap-C	Hap50	T	C	A	C	C	A	G	A	C	C	C	G	A	CHAKILA::IRGC 27540-1	0	0	Bangladesh	Bangladesh	SAE	cA (Aus)	aus
IRIS_313-11015	Hap-C	Hap50	T	C	A	C	C	A	G	A	C	C	C	G	A	HANPA::IRGC 27547-2	0	0	Bangladesh	Bangladesh	SAE	cA (Aus)	aus
IRIS_313-11016	Hap-C	Hap50	T	C	A	C	C	A	G	A	C	C	C	G	A	KACHILON::IRGC 27555-1	0	0	Bangladesh	Bangladesh	SAE	cA (Aus)	aus
IRIS_313-11017	Hap-C	Hap50	T	C	A	C	C	A	G	A	C	C	C	G	A	LOROI::IRGC 27567-1	0	0	Bangladesh	Bangladesh	SAE	cA (Aus)	aus
IRIS_313-11018	Hap-C	Hap50	T	C	A	C	C	A	G	A	C	C	C	G	A	MADISA::IRGC 27568-1	0	0	Bangladesh	Bangladesh	SAE	cA (Aus)	aus
IRIS_313-11047	Hap-C	Hap50	T	C	A	C	C	A	G	A	C	C	C	G	A	AUS 84::IRGC 28947-2	0	0	Bangladesh	Bangladesh	SAE	cA (Aus)	aus
IRIS_313-11048	Hap-C	Hap50	T	C	A	C	C	A	G	A	C	C	C	G	A	AUS 171::IRGC 29004-1	0	0	Bangladesh	Bangladesh	SAE	cA (Aus)	aus
IRIS_313-11049	Hap-C	Hap50	T	C	A	C	C	A	G	A	C	C	C	G	A	AUS 219::IRGC 29031-1	0	0	Bangladesh	Bangladesh	SAE	cA (Aus)	aus
IRIS_313-11050	Hap-C	Hap50	T	C	A	C	C	A	G	A	C	C	C	G	A	AUS 233::IRGC 29036-1	0	0	Bangladesh	Bangladesh	SAE	cA (Aus)	aus
IRIS_313-11051	Hap-C	Hap50	T	C	A	C	C	A	G	A	C	C	C	G	A	AUS 242::IRGC 29040-1	0	0	Bangladesh	Bangladesh	SAE	cA (Aus)	aus
IRIS_313-11052	Hap-C	Hap50	T	C	A	C	C	A	G	A	C	C	C	G	A	AUS 278::IRGC 29068-1	0	0	Bangladesh	Bangladesh	SAE	cA (Aus)	aus
IRIS_313-11054	Hap-C	Hap50	T	C	A	C	C	A	G	A	C	C	C	G	A	AUS 295::IRGC 29083-1	0	0	Bangladesh	Bangladesh	SAE	cA (Aus)	aus
IRIS_313-11055	Hap-C	Hap50	T	C	A	C	C	A	G	A	C	C	C	G	A	AUS 299::IRGC 29087-1	0	0	Bangladesh	Bangladesh	SAE	cA (Aus)	aus
IRIS_313-11057	Hap-C	Hap50	T	C	A	C	C	A	G	A	C	C	C	G	A	AUS 308::IRGC 29096-1	0	0	Bangladesh	Bangladesh	SAE	cA (Aus)	aus
IRIS_313-11058	Hap-C	Hap50	T	C	A	C	C	A	G	A	C	C	C	G	A	AUS 329::IRGC 29116-1	0	0	Bangladesh	Bangladesh	SAE	cA (Aus)	aus
IRIS_313-11059	Hap-C	Hap50	T	C	A	C	C	A	G	A	C	C	C	G	A	AUS 344::IRGC 29131-1	0	0	Bangladesh	Bangladesh	SAE	cA (Aus)	aus
IRIS_313-11060	Hap-C	Hap50	T	C	A	C	C	A	G	A	C	C	C	G	A	AUS 359::IRGC 29146-2	0	0	Bangladesh	Bangladesh	SAE	cA (Aus)	aus
IRIS_313-11061	Hap-C	Hap50	T	C	A	C	C	A	G	A	C	C	C	G	A	AUS 449::IRGC 29230-1	0	0	Bangladesh	Bangladesh	SAE	cA (Aus)	aus
IRIS_313-11063	Hap-C	Hap50	T	C	A	C	C	A	G	A	C	C	C	G	A	BORO 70-2::IRGC 29283-3	0	0	Bangladesh	Bangladesh	SAE	cA (Aus)	aus
IRIS_313-11064	Hap-C	Hap50	T	C	A	C	C	A	G	A	C	C	C	G	A	BORO 275::IRGC 29294-2	0	0	Bangladesh	Bangladesh	SAE	cA (Aus)	aus
IRIS_313-11065	Hap-C	Hap50	T	C	A	C	C	A	G	A	C	C	C	G	A	BORO 394::IRGC 29297-2	0	0	Bangladesh	Bangladesh	SAE	cA (Aus)	aus
IRIS_313-11067	Hap-C	Hap50	T	C	A	C	C	A	G	A	C	C	C	G	A	KALIBORO 600::IRGC 29367-1	0	0	Bangladesh	Bangladesh	SAE	cA (Aus)	aus
IRIS_313-11123	Hap-C	Hap50	T	C	A	C	C	A	G	A	C	C	C	G	A	BAZAIL 975::IRGC 32816-2	0	0	Bangladesh	Bangladesh	SAE	cA (Aus)	aus
IRIS_313-11154	Hap-C	Hap50	T	C	A	C	C	A	G	A	C	C	C	G	A	DHARIAL::IRGC 34034-1	0	0	Bangladesh	Bangladesh	SAE	cA (Aus)	aus
IRIS_313-11163	Hap-C	Hap50	T	C	A	C	C	A	G	A	C	C	C	G	A	NATEL BORO::IRGC 34749-1	0	0	Bangladesh	Bangladesh	SAE	cA (Aus)	aus
IRIS_313-11210	Hap-C	Hap50	T	C	A	C	C	A	G	A	C	C	C	G	A	ZARBASAIL::IRGC 37346-1	0	0	Bangladesh	Bangladesh	SAE	cA (Aus)	aus
IRIS_313-11213	Hap-C	Hap50	T	C	A	C	C	A	G	A	C	C	C	G	A	NARIKEL BADI::IRGC 37550-1	0	0	Bangladesh	Bangladesh	SAE	cA (Aus)	aus
IRIS_313-11214	Hap-C	Hap50	T	C	A	C	C	A	G	A	C	C	C	G	A	SHITTA AMAN::IRGC 37596-1	0	0	Bangladesh	Bangladesh	SAE	cA (Aus)	aus
IRIS_313-11322	Hap-C	Hap50	T	C	A	C	C	A	G	A	C	C	C	G	A	JASURE AUS::IRGC 43860-1	0	0	Bangladesh	Bangladesh	SAE	cA (Aus)	aus
IRIS_313-11323	Hap-C	Hap50	T	C	A	C	C	A	G	A	C	C	C	G	A	JHORA::IRGC 43862-1	0	0	Bangladesh	Bangladesh	SAE	cA (Aus)	aus
IRIS_313-11324	Hap-C	Hap50	T	C	A	C	C	A	G	A	C	C	C	G	A	KALABOKRI::IRGC 43872-1	0	0	Bangladesh	Bangladesh	SAE	cA (Aus)	aus
IRIS_313-11111	Hap-C	Hap50	T	C	A	C	C	A	G	A	C	C	C	G	A	SAITA::IRGC 31618-1	0	0	Bangladesh	Bangladesh	SAE	cA (Aus)	aus
IRIS_313-10969	Hap-C	Hap50	T	C	A	C	C	A	G	A	C	C	C	G	A	INDIA DULAR (NO ORDEM 7)::IRGC 26070-1	0	0	Brazil	Brazil	SAM	cA (Aus)	aus
B164	Hap-C	Hap50	T	C	A	C	C	A	G	A	C	C	C	G	A	Qingke	Qing Ke	清可	China	China	EAS	cA (Aus)	aus
B243	Hap-C	Hap50	T	C	A	C	C	A	G	A	C	C	C	G	A	Huhui 91269	Xianghui 91269	湘恢91269	China	China	EAS	cA (Aus)	aus
IRIS_313-15908	Hap-C	Hap50	T	C	A	C	C	A	G	A	C	C	C	G	A	COLOMBIA XXI::G1	0	0	Colombia	Colombia	SAM	cA (Aus)	aus
IRIS_313-8554	Hap-C	Hap50	T	C	A	C	C	A	G	A	C	C	C	G	A	ARC 11959::IRGC 21780-1	0	0	India	India	SAC	cA (Aus)	aus
IRIS_313-8771	Hap-C	Hap50	T	C	A	C	C	A	G	A	C	C	C	G	A	SIMUL KHURI::IRGC 35154-1	0	0	India	India	SAC	cA (Aus)	aus
IRIS_313-9641	Hap-C	Hap50	T	C	A	C	C	A	G	A	C	C	C	G	A	BEGUM::IRGC 33990-1	0	0	India	India	SAC	cA (Aus)	aus
IRIS_313-11454	Hap-C	Hap50	T	C	A	C	C	A	G	A	C	C	C	G	A	BARI SUTAR::IRGC 52410-1	0	0	India	India	SAC	cA (Aus)	aus
IRIS_313-11455	Hap-C	Hap50	T	C	A	C	C	A	G	A	C	C	C	G	A	CIPPI::IRGC 52415-1	0	0	India	India	SAC	cA (Aus)	aus
IRIS_313-11458	Hap-C	Hap50	T	C	A	C	C	A	G	A	C	C	C	G	A	KARAHANI::IRGC 52664-1	0	0	India	India	SAC	cA (Aus)	aus
IRIS_313-11476	Hap-C	Hap50	T	C	A	C	C	A	G	A	C	C	C	G	A	KALIPINCH::IRGC 53271-1	0	0	India	India	SAC	cA (Aus)	aus
IRIS_313-11477	Hap-C	Hap50	T	C	A	C	C	A	G	A	C	C	C	G	A	KANPURI::IRGC 53278-1	0	0	India	India	SAC	cA (Aus)	aus
IRIS_313-11489	Hap-C	Hap50	T	C	A	C	C	A	G	A	C	C	C	G	A	KALU T 139::IRGC 53670-1	0	0	India	India	SAC	cA (Aus)	aus
IRIS_313-11595	Hap-C	Hap50	T	C	A	C	C	A	G	A	C	C	C	G	A	AMAKOYALI::IRGC 60878-1	0	0	India	India	SAC	cA (Aus)	aus
IRIS_313-11603	Hap-C	Hap50	T	C	A	C	C	A	G	A	C	C	C	G	A	PANDRI PAREWA::IRGC 61030-1	0	0	India	India	SAC	cA (Aus)	aus
IRIS_313-11604	Hap-C	Hap50	T	C	A	C	C	A	G	A	C	C	C	G	A	SUGARKAND::IRGC 61059-1	0	0	India	India	SAC	cA (Aus)	aus
IRIS_313-11617	Hap-C	Hap50	T	C	A	C	C	A	G	A	C	C	C	G	A	UPRH 33::IRGC 61505-1	0	0	India	India	SAC	cA (Aus)	aus
IRIS_313-11620	Hap-C	Hap50	T	C	A	C	C	A	G	A	C	C	C	G	A	UPRH 197::IRGC 61641-1	0	0	India	India	SAC	cA (Aus)	aus
IRIS_313-11636	Hap-C	Hap50	T	C	A	C	C	A	G	A	C	C	C	G	A	NCS 271 A::IRGC 62216-1	0	0	India	India	SAC	cA (Aus)	aus
IRIS_313-11712	Hap-C	Hap50	T	C	A	C	C	A	G	A	C	C	C	G	A	GORA DHAN 2::IRGC 66269-1	0	0	India	India	SAC	cA (Aus)	aus
IRIS_313-11737	Hap-C	Hap50	T	C	A	C	C	A	G	A	C	C	C	G	A	CHUNDI::IRGC 67486-1	0	0	India	India	SAC	cA (Aus)	aus
IRIS_313-11917	Hap-C	Hap50	T	C	A	C	C	A	G	A	C	C	C	G	A	BUTNAPAR::IRGC 74734-1	0	0	India	India	SAC	cA (Aus)	aus
IRIS_313-11963	Hap-C	Hap50	T	C	A	C	C	A	G	A	C	C	C	G	A	KARANGI::IRGC 77128-1	0	0	India	India	SAC	cA (Aus)	aus
IRIS_313-10608	Hap-C	Hap50	T	C	A	C	C	A	G	A	C	C	C	G	A	T 21::IRGC 8892-1	0	0	India	India	SAC	cA (Aus)	aus
IRIS_313-10845	Hap-C	Hap50	T	C	A	C	C	A	G	A	C	C	C	G	A	ARC 5756::IRGC 20220-2	0	0	India	India	SAC	cA (Aus)	aus
IRIS_313-10849	Hap-C	Hap50	T	C	A	C	C	A	G	A	C	C	C	G	A	ARC 7001::IRGC 20436-1	0	0	India	India	SAC	cA (Aus)	aus
IRIS_313-10852	Hap-C	Hap50	T	C	A	C	C	A	G	A	C	C	C	G	A	ARC 7336::IRGC 20606-1	0	0	India	India	SAC	cA (Aus)	aus
IRIS_313-10854	Hap-C	Hap50	T	C	A	C	C	A	G	A	C	C	C	G	A	ARC 10145::IRGC 20744-1	0	0	India	India	SAC	cA (Aus)	aus
IRIS_313-10861	Hap-C	Hap50	T	C	A	C	C	A	G	A	C	C	C	G	A	ARC 11276::IRGC 21278-1	0	0	India	India	SAC	cA (Aus)	aus
IRIS_313-10869	Hap-C	Hap50	T	C	A	C	C	A	G	A	C	C	C	G	A	ARC 11751::IRGC 21614-1	0	0	India	India	SAC	cA (Aus)	aus
IRIS_313-10871	Hap-C	Hap50	T	C	A	C	C	A	G	A	C	C	C	G	A	ARC 11777::IRGC 21639-1	0	0	India	India	SAC	cA (Aus)	aus
IRIS_313-10875	Hap-C	Hap50	T	C	A	C	C	A	G	A	C	C	C	G	A	ARC 12021::IRGC 21837-1	0	0	India	India	SAC	cA (Aus)	aus
IRIS_313-10876	Hap-C	Hap50	T	C	A	C	C	A	G	A	C	C	C	G	A	ARC 12067::IRGC 21881-1	0	0	India	India	SAC	cA (Aus)	aus
IRIS_313-10877	Hap-C	Hap50	T	C	A	C	C	A	G	A	C	C	C	G	A	ARC 12079::IRGC 21888-1	0	0	India	India	SAC	cA (Aus)	aus
IRIS_313-10878	Hap-C	Hap50	T	C	A	C	C	A	G	A	C	C	C	G	A	ARC 12101::IRGC 21907-1	0	0	India	India	SAC	cA (Aus)	aus
IRIS_313-10882	Hap-C	Hap50	T	C	A	C	C	A	G	A	C	C	C	G	A	ARC 12433::IRGC 22064-1	0	0	India	India	SAC	cA (Aus)	aus
IRIS_313-11164	Hap-C	Hap50	T	C	A	C	C	A	G	A	C	C	C	G	A	BAK TULSI::IRGC 34831-1	0	0	India	India	SAC	cA (Aus)	aus
IRIS_313-11165	Hap-C	Hap50	T	C	A	C	C	A	G	A	C	C	C	G	A	BENA JHUPI::IRGC 34850-2	0	0	India	India	SAC	cA (Aus)	aus
IRIS_313-11166	Hap-C	Hap50	T	C	A	C	C	A	G	A	C	C	C	G	A	BHUT MURI::IRGC 34861-1	0	0	India	India	SAC	cA (Aus)	aus
IRIS_313-11168	Hap-C	Hap50	T	C	A	C	C	A	G	A	C	C	C	G	A	KADA CHOPA::IRGC 34954-1	0	0	India	India	SAC	cA (Aus)	aus
IRIS_313-11169	Hap-C	Hap50	T	C	A	C	C	A	G	A	C	C	C	G	A	KANAI BASHI::IRGC 34967-1	0	0	India	India	SAC	cA (Aus)	aus
IRIS_313-11170	Hap-C	Hap50	T	C	A	C	C	A	G	A	C	C	C	G	A	LAL TAURA::IRGC 35017-1	0	0	India	India	SAC	cA (Aus)	aus
IRIS_313-11171	Hap-C	Hap50	T	C	A	C	C	A	G	A	C	C	C	G	A	M 142::IRGC 35054-1	0	0	India	India	SAC	cA (Aus)	aus
IRIS_313-11173	Hap-C	Hap50	T	C	A	C	C	A	G	A	C	C	C	G	A	SADA AUS::IRGC 35117-1	0	0	India	India	SAC	cA (Aus)	aus
IRIS_313-11174	Hap-C	Hap50	T	C	A	C	C	A	G	A	C	C	C	G	A	SLO 19::IRGC 35157-1	0	0	India	India	SAC	cA (Aus)	aus
IRIS_313-11175	Hap-C	Hap50	T	C	A	C	C	A	G	A	C	C	C	G	A	SONA AUS::IRGC 35160-1	0	0	India	India	SAC	cA (Aus)	aus
IRIS_313-11232	Hap-C	Hap50	T	C	A	C	C	A	G	A	C	C	C	G	A	R 146::IRGC 38606-1	0	0	India	India	SAC	cA (Aus)	aus
IRIS_313-11265	Hap-C	Hap50	T	C	A	C	C	A	G	A	C	C	C	G	A	ARC 14150::IRGC 41435-2	0	0	India	India	SAC	cA (Aus)	aus
IRIS_313-11277	Hap-C	Hap50	T	C	A	C	C	A	G	A	C	C	C	G	A	ARC 15129::IRGC 41938-1	0	0	India	India	SAC	cA (Aus)	aus
IRIS_313-11291	Hap-C	Hap50	T	C	A	C	C	A	G	A	C	C	C	G	A	ARC 7425::IRGC 42538-1	0	0	India	India	SAC	cA (Aus)	aus
IRIS_313-11298	Hap-C	Hap50	T	C	A	C	C	A	G	A	C	C	C	G	A	ARC 13544::IRGC 42743-1	0	0	India	India	SAC	cA (Aus)	aus
IRIS_313-11272	Hap-C	Hap50	T	C	A	C	C	A	G	A	C	C	C	G	A	ARC 14756::IRGC 41736-1	0	0	India	India	SAC	cA (Aus)	aus
IRIS_313-11348	Hap-C	Hap50	T	C	A	C	C	A	G	A	C	C	C	G	A	AUS PADDY (RED)::IRGC 44978-1	0	0	India	India	SAC	cA (Aus)	aus
IRIS_313-11353	Hap-C	Hap50	T	C	A	C	C	A	G	A	C	C	C	G	A	CHILE BORO::IRGC 45297-2	0	0	India	India	SAC	cA (Aus)	aus
IRIS_313-11371	Hap-C	Hap50	T	C	A	C	C	A	G	A	C	C	C	G	A	SATHI::IRGC 46659-1	0	0	India	India	SAC	cA (Aus)	aus
IRIS_313-11374	Hap-C	Hap50	T	C	A	C	C	A	G	A	C	C	C	G	A	W 398::IRGC 46787-1	0	0	India	India	SAC	cA (Aus)	aus
CX63	Hap-C	Hap50	T	C	A	C	C	A	G	A	C	C	C	G	A	Jhona 349	0	0	India	India	SAC	cA (Aus)	aus
IRIS_313-9137	Hap-C	Hap50	T	C	A	C	C	A	G	A	C	C	C	G	A	ARC 10100::IRGC 20709-1	0	0	India	India	SAC	cA (Aus)	aus
IRIS_313-11274	Hap-C	Hap50	T	C	A	C	C	A	G	A	C	C	C	G	A	ARC 14901::IRGC 41811-1	0	0	India	India	SAC	cA (Aus)	aus
IRIS_313-11809	Hap-C	Hap50	T	C	A	C	C	A	G	A	C	C	C	G	A	MHARAKA::IRGC 70612-1	0	0	Kenya	Kenya	EAF	cA (Aus)	aus
IRIS_313-11629	Hap-C	Hap50	T	C	A	C	C	A	G	A	C	C	C	G	A	LATIJHABAR::IRGC 61991-1	0	0	Nepal	Nepal	SAC	cA (Aus)	aus
IRIS_313-12139	Hap-C	Hap50	T	C	A	C	C	A	G	A	C	C	C	G	A	MANSARA DHAN::IRGC 86940-1	0	0	Nepal	Nepal	SAC	cA (Aus)	aus
IRIS_313-12183	Hap-C	Hap50	T	C	A	C	C	A	G	A	C	C	C	G	A	SETYA::IRGC 88654-1	0	0	Nepal	Nepal	SAC	cA (Aus)	aus
IRIS_313-10623	Hap-C	Hap50	T	C	A	C	C	A	G	A	C	C	C	G	A	SIDALI::IRGC 9567-1	0	0	Nepal	Nepal	SAC	cA (Aus)	aus
IRIS_313-10734	Hap-C	Hap50	T	C	A	C	C	A	G	A	C	C	C	G	A	DEVARASI::IRGC 16173-1	0	0	Nepal	Nepal	SAC	cA (Aus)	aus
IRIS_313-10735	Hap-C	Hap50	T	C	A	C	C	A	G	A	C	C	C	G	A	LAL SAR::IRGC 16185-1	0	0	Nepal	Nepal	SAC	cA (Aus)	aus
IRIS_313-10925	Hap-C	Hap50	T	C	A	C	C	A	G	A	C	C	C	G	A	KAMULI::IRGC 23928-1	0	0	Nepal	Nepal	SAC	cA (Aus)	aus
IRIS_313-10927	Hap-C	Hap50	T	C	A	C	C	A	G	A	C	C	C	G	A	SUGA PANKHA::IRGC 24054-1	0	0	Nepal	Nepal	SAC	cA (Aus)	aus
IRIS_313-8398	Hap-C	Hap50	T	C	A	C	C	A	G	A	C	C	C	G	A	KHARSU 80::IRGC 28016-1	0	0	Pakistan	Pakistan	SAW	cA (Aus)	aus
IRIS_313-9283	Hap-C	Hap50	T	C	A	C	C	A	G	A	C	C	C	G	A	TAK SUFAID::IRGC 73127-1	0	0	Pakistan	Pakistan	SAW	cA (Aus)	aus
IRIS_313-8655	Hap-C	Hap50	T	C	A	C	C	A	G	A	C	C	C	G	A	TAK::IRGC 73124-1	0	0	Pakistan	Pakistan	SAW	cA (Aus)	aus
IRIS_313-9449	Hap-C	Hap50	T	C	A	C	C	A	G	A	C	C	C	G	A	JAMBALI::IRGC 73101-1	0	0	Pakistan	Pakistan	SAW	cA (Aus)	aus
IRIS_313-9695	Hap-C	Hap50	T	C	A	C	C	A	G	A	C	C	C	G	A	SOLAY GHAT::IRGC 73121-1	0	0	Pakistan	Pakistan	SAW	cA (Aus)	aus
IRIS_313-11888	Hap-C	Hap50	T	C	A	C	C	A	G	A	C	C	C	G	A	KANGRI::IRGC 73104-1	0	0	Pakistan	Pakistan	SAW	cA (Aus)	aus
IRIS_313-10549	Hap-C	Hap50	T	C	A	C	C	A	G	A	C	C	C	G	A	RATUA 81::IRGC 6829-1	0	0	Pakistan	Pakistan	SAW	cA (Aus)	aus
IRIS_313-11020	Hap-C	Hap50	T	C	A	C	C	A	G	A	C	C	C	G	A	BAMLA SUFFAID 320::IRGC 27776-1	0	0	Pakistan	Pakistan	SAW	cA (Aus)	aus
IRIS_313-11024	Hap-C	Hap50	T	C	A	C	C	A	G	A	C	C	C	G	A	BEGMI 135::IRGC 27845-1	0	0	Pakistan	Pakistan	SAW	cA (Aus)	aus
IRIS_313-11025	Hap-C	Hap50	T	C	A	C	C	A	G	A	C	C	C	G	A	DHAN 263::IRGC 27926-2	0	0	Pakistan	Pakistan	SAW	cA (Aus)	aus
IRIS_313-11027	Hap-C	Hap50	T	C	A	C	C	A	G	A	C	C	C	G	A	JHONA 101::IRGC 27976-1	0	0	Pakistan	Pakistan	SAW	cA (Aus)	aus
IRIS_313-11028	Hap-C	Hap50	T	C	A	C	C	A	G	A	C	C	C	G	A	MOTIA::IRGC 28036-1	0	0	Pakistan	Pakistan	SAW	cA (Aus)	aus
IRIS_313-11034	Hap-C	Hap50	T	C	A	C	C	A	G	A	C	C	C	G	A	SANTHI 206::IRGC 28215-1	0	0	Pakistan	Pakistan	SAW	cA (Aus)	aus
IRIS_313-11036	Hap-C	Hap50	T	C	A	C	C	A	G	A	C	C	C	G	A	34::IRGC 28371-2	0	0	Pakistan	Pakistan	SAW	cA (Aus)	aus
IRIS_313-11037	Hap-C	Hap50	T	C	A	C	C	A	G	A	C	C	C	G	A	421::IRGC 28458-1	0	0	Pakistan	Pakistan	SAW	cA (Aus)	aus
IRIS_313-10380	Hap-C	Hap50	T	C	A	C	C	A	G	A	C	C	C	G	A	IR 73690-7-2-1-1-3-2-2-1::IRGC 117384-1	0	0	Philippines	Philippines	SER-IRRI	cA (Aus)	aus
IRIS_313-9636	Hap-C	Hap50	T	C	A	C	C	A	G	A	C	C	C	G	A	PODI HEENATI::IRGC 36345-1	0	0	Sri Lanka	Sri Lanka	IOC	cA (Aus)	aus
IRIS_313-10020	Hap-C	Hap50	T	C	A	C	C	A	G	A	C	C	C	G	A	HODARAWALA::IRGC 67631-1	0	0	Sri Lanka	Sri Lanka	IOC	cA (Aus)	aus
IRIS_313-9963	Hap-C	Hap50	T	C	A	C	C	A	G	A	C	C	C	G	A	WIR 1391::IRGC 51605-1	0	0	Sri Lanka	Sri Lanka	IOC	cA (Aus)	aus
IRIS_313-11191	Hap-C	Hap50	T	C	A	C	C	A	G	A	C	C	C	G	A	RANRUWAN::IRGC 36360-1	0	0	Sri Lanka	Sri Lanka	IOC	cA (Aus)	aus
IRIS_313-9861	Hap-C	Hap50	T	C	A	C	C	A	G	A	C	C	C	G	A	KURKARUPPAN::IRGC 15449-1	0	0	Sri Lanka	Sri Lanka	IOC	cA (Aus)	aus
IRIS_313-8073	Hap-C	Hap50	T	C	A	C	C	A	G	A	C	C	C	G	A	DAWN CI 9534::GERVEX 481-C1	0	0	United States of America	United States of America	NAM	cA (Aus)	aus
IRIS_313-15909	Hap-C	Hap50	T	C	A	C	C	A	G	A	C	C	C	G	A	IET 14720::IRTP 23179-G1	0	0	0	India	SAC	cB (Bas)	aro
IRIS_313-9170	Hap-C	Hap50	T	C	A	C	C	A	G	A	C	C	C	G	A	TK DEEP STRAW 34-786::IRGC 38522-1	0	0	Bangladesh	Bangladesh	SAE	cB (Bas)	aro
IRIS_313-12094	Hap-C	Hap50	T	C	A	C	C	A	G	A	C	C	C	G	A	KASHA::IRGC 83865-1	0	0	Bangladesh	Bangladesh	SAE	cB (Bas)	aro
IRIS_313-11062	Hap-C	Hap50	T	C	A	C	C	A	G	A	C	C	C	G	A	BEGUNBICHI 33::IRGC 29260-1	0	0	Bangladesh	Bangladesh	SAE	cB (Bas)	aro
IRIS_313-11068	Hap-C	Hap50	T	C	A	C	C	A	G	A	C	C	C	G	A	PANKAIT 31::IRGC 29377-1	0	0	Bangladesh	Bangladesh	SAE	cB (Bas)	aro
IRIS_313-11069	Hap-C	Hap50	T	C	A	C	C	A	G	A	C	C	C	G	A	TUPA 15-3::IRGC 29416-2	0	0	Bangladesh	Bangladesh	SAE	cB (Bas)	aro
IRIS_313-11218	Hap-C	Hap50	T	C	A	C	C	A	G	A	C	C	C	G	A	BADSHABHOG 4-60::IRGC 37793-2	0	0	Bangladesh	Bangladesh	SAE	cB (Bas)	aro
IRIS_313-11401	Hap-C	Hap50	T	C	A	C	C	A	G	A	C	C	C	G	A	MOTANGA::IRGC 49242-2	0	0	Bangladesh	Bangladesh	SAE	cB (Bas)	aro
IRIS_313-9682	Hap-C	Hap50	T	C	A	C	C	A	G	A	C	C	C	G	A	TK RED 35-799::IRGC 38535-1	0	0	Bangladesh	Bangladesh	SAE	cB (Bas)	aro
IRIS_313-8814	Hap-C	Hap50	T	C	A	C	C	A	G	A	C	C	C	G	A	SHANKA::IRGC 67848-1	0	0	Bhutan	Bhutan	SAE	cB (Bas)	aro
IRIS_313-8765	Hap-C	Hap50	T	C	A	C	C	A	G	A	C	C	C	G	A	TIMMURAY::IRGC 67857-1	0	0	Bhutan	Bhutan	SAE	cB (Bas)	aro
IRIS_313-11743	Hap-C	Hap50	T	C	A	C	C	A	G	A	C	C	C	G	A	CHHOTI MASHINO::IRGC 67830-1	0	0	Bhutan	Bhutan	SAE	cB (Bas)	aro
IRIS_313-8712	Hap-C	Hap50	T	C	A	C	C	A	G	A	C	C	C	G	A	ARC 13829::IRGC 42469-1	0	0	India	India	SAC	cB (Bas)	aro
IRIS_313-8813	Hap-C	Hap50	T	C	A	C	C	A	G	A	C	C	C	G	A	ARC 10497::IRGC 12485-1	0	0	India	India	SAC	cB (Bas)	aro
IRIS_313-9629	Hap-C	Hap50	T	C	A	C	C	A	G	A	C	C	C	G	A	JC 157::IRGC 9074-1	0	0	India	India	SAC	cB (Bas)	aro
IRIS_313-8326	Hap-C	Hap50	T	C	A	C	C	A	G	A	C	C	C	G	A	JC 1::IRGC 9091-1	0	0	India	India	SAC	cB (Bas)	aro
IRIS_313-9083	Hap-C	Hap50	T	C	A	C	C	A	G	A	C	C	C	G	A	PANKHARI 203::IRGC 5999-1	0	0	India	India	SAC	cB (Bas)	aro
IRIS_313-8385	Hap-C	Hap50	T	C	A	C	C	A	G	A	C	C	C	G	A	JC 149::IRGC 9070-1	0	0	India	India	SAC	cB (Bas)	aro
IRIS_313-11451	Hap-C	Hap50	T	C	A	C	C	A	G	A	C	C	C	G	A	KALISAL::IRGC 52324-1	0	0	India	India	SAC	cB (Bas)	aro
IRIS_313-11825	Hap-C	Hap50	T	C	A	C	C	A	G	A	C	C	C	G	A	HANSRAJ::IRGC 70836-3	0	0	India	India	SAC	cB (Bas)	aro
IRIS_313-11826	Hap-C	Hap50	T	C	A	C	C	A	G	A	C	C	C	G	A	HIRA NAKHI::IRGC 70840-1	0	0	India	India	SAC	cB (Bas)	aro
IRIS_313-10521	Hap-C	Hap50	T	C	A	C	C	A	G	A	C	C	C	G	A	SANNABATHA::IRGC 5971-1	0	0	India	India	SAC	cB (Bas)	aro
IRIS_313-10670	Hap-C	Hap50	T	C	A	C	C	A	G	A	C	C	C	G	A	ARC 10296::IRGC 12421-2	0	0	India	India	SAC	cB (Bas)	aro
IRIS_313-10851	Hap-C	Hap50	T	C	A	C	C	A	G	A	C	C	C	G	A	ARC 7296::IRGC 20585-1	0	0	India	India	SAC	cB (Bas)	aro
IRIS_313-10868	Hap-C	Hap50	T	C	A	C	C	A	G	A	C	C	C	G	A	ARC 11571::IRGC 21487-2	0	0	India	India	SAC	cB (Bas)	aro
IRIS_313-10933	Hap-C	Hap50	T	C	A	C	C	A	G	A	C	C	C	G	A	ARC 7281::IRGC 24252-2	0	0	India	India	SAC	cB (Bas)	aro
IRIS_313-11259	Hap-C	Hap50	T	C	A	C	C	A	G	A	C	C	C	G	A	ARC 13515::IRGC 41134-2	0	0	India	India	SAC	cB (Bas)	aro
IRIS_313-11268	Hap-C	Hap50	T	C	A	C	C	A	G	A	C	C	C	G	A	ARC 14398::IRGC 41544-2	0	0	India	India	SAC	cB (Bas)	aro
IRIS_313-11350	Hap-C	Hap50	T	C	A	C	C	A	G	A	C	C	C	G	A	BAJAL::IRGC 45024-2	0	0	India	India	SAC	cB (Bas)	aro
IRIS_313-11356	Hap-C	Hap50	T	C	A	C	C	A	G	A	C	C	C	G	A	CR 44-1::IRGC 45397-1	0	0	India	India	SAC	cB (Bas)	aro
IRIS_313-11362	Hap-C	Hap50	T	C	A	C	C	A	G	A	C	C	C	G	A	KEYA NUNIA::IRGC 46117-2	0	0	India	India	SAC	cB (Bas)	aro
IRIS_313-11373	Hap-C	Hap50	T	C	A	C	C	A	G	A	C	C	C	G	A	T 3::IRGC 46760-2	0	0	India	India	SAC	cB (Bas)	aro
CX149	Hap-C	Hap50	T	C	A	C	C	A	G	A	C	C	C	G	A	Karnal Local	0	0	India	India	SAC	cB (Bas)	aro
IRIS_313-8498	Hap-C	Hap50	T	C	A	C	C	A	G	A	C	C	C	G	A	ARC 7091::IRGC 20491-1	0	0	India	India	SAC	cB (Bas)	aro
IRIS_313-8747	Hap-C	Hap50	T	C	A	C	C	A	G	A	C	C	C	G	A	DOM ZARD::IRGC 12881-1	0	0	Iran	Iran	WAS	cB (Bas)	aro
CX104	Hap-C	Hap50	T	C	A	C	C	A	G	A	C	C	C	G	A	Sadri rice 1	0	0	Iran	Iran	WAS	cB (Bas)	aro
CX143	Hap-C	Hap50	T	C	A	C	C	A	G	A	C	C	C	G	A	Khasar	0	0	Iran	Iran	WAS	cB (Bas)	aro
CX65	Hap-C	Hap50	T	C	A	C	C	A	G	A	C	C	C	G	A	Domsiah	0	0	Iran	Iran	WAS	cB (Bas)	aro
CX66	Hap-C	Hap50	T	C	A	C	C	A	G	A	C	C	C	G	A	Tarom molaii	0	0	Iran	Iran	WAS	cB (Bas)	aro
CX67	Hap-C	Hap50	T	C	A	C	C	A	G	A	C	C	C	G	A	Binam	0	0	Iran	Iran	WAS	cB (Bas)	aro
CX110	Hap-C	Hap50	T	C	A	C	C	A	G	A	C	C	C	G	A	UP 15	UP15	0	Japan	Japan	EAR	cB (Bas)	aro
IRIS_313-11765	Hap-C	Hap50	T	C	A	C	C	A	G	A	C	C	C	G	A	P 335::IRGC 69001-1	0	0	Liberia	Liberia	WAF	cB (Bas)	aro
IRIS_313-10032	Hap-C	Hap50	T	C	A	C	C	A	G	A	C	C	C	G	A	NS 1576::IRGC 68951-1	0	0	Madagascar	Madagascar	IOC	cB (Bas)	aro
IRIS_313-9978	Hap-C	Hap50	T	C	A	C	C	A	G	A	C	C	C	G	A	IRAT 118::IRGC 55785-1	0	0	Madagascar	Madagascar	IOC	cB (Bas)	aro
IRIS_313-8268	Hap-C	Hap50	T	C	A	C	C	A	G	A	C	C	C	G	A	CHHOTE DHAN::IRGC 58930-1	0	0	Nepal	Nepal	SAC	cB (Bas)	aro
IRIS_313-11564	Hap-C	Hap50	T	C	A	C	C	A	G	A	C	C	C	G	A	HALIDA::IRGC 59005-1	0	0	Nepal	Nepal	SAC	cB (Bas)	aro
IRIS_313-11625	Hap-C	Hap50	T	C	A	C	C	A	G	A	C	C	C	G	A	CHOBO::IRGC 61930-1	0	0	Nepal	Nepal	SAC	cB (Bas)	aro
IRIS_313-11626	Hap-C	Hap50	T	C	A	C	C	A	G	A	C	C	C	G	A	GUDURA::IRGC 61955-1	0	0	Nepal	Nepal	SAC	cB (Bas)	aro
IRIS_313-11627	Hap-C	Hap50	T	C	A	C	C	A	G	A	C	C	C	G	A	JADO::IRGC 61966-1	0	0	Nepal	Nepal	SAC	cB (Bas)	aro
IRIS_313-11630	Hap-C	Hap50	T	C	A	C	C	A	G	A	C	C	C	G	A	POHHERLIMASION::IRGC 62025-1	0	0	Nepal	Nepal	SAC	cB (Bas)	aro
IRIS_313-11632	Hap-C	Hap50	T	C	A	C	C	A	G	A	C	C	C	G	A	SETO JHINUWA::IRGC 62043-1	0	0	Nepal	Nepal	SAC	cB (Bas)	aro
IRIS_313-10732	Hap-C	Hap50	T	C	A	C	C	A	G	A	C	C	C	G	A	MADHUWA KARIA::IRGC 16138-2	0	0	Nepal	Nepal	SAC	cB (Bas)	aro
IRIS_313-10926	Hap-C	Hap50	T	C	A	C	C	A	G	A	C	C	C	G	A	RAM SALEE KATAKA::IRGC 24014-1	0	0	Nepal	Nepal	SAC	cB (Bas)	aro
IRIS_313-11567	Hap-C	Hap50	T	C	A	C	C	A	G	A	C	C	C	G	A	RATO BASMATI::IRGC 59205-1	0	0	Nepal	Nepal	SAC	cB (Bas)	aro
IRIS_313-9601	Hap-C	Hap50	T	C	A	C	C	A	G	A	C	C	C	G	A	CHAWAL::IRGC 73090-1	0	0	Pakistan	Pakistan	SAW	cB (Bas)	aro
IRIS_313-8656	Hap-C	Hap50	T	C	A	C	C	A	G	A	C	C	C	G	A	BASMATI 1::IRGC 27798-1	0	0	Pakistan	Pakistan	SAW	cB (Bas)	aro
IRIS_313-11021	Hap-C	Hap50	T	C	A	C	C	A	G	A	C	C	C	G	A	BARA PASHAWARI 390::IRGC 27779-1	0	0	Pakistan	Pakistan	SAW	cB (Bas)	aro
IRIS_313-11022	Hap-C	Hap50	T	C	A	C	C	A	G	A	C	C	C	G	A	BASMATI SUFAID 100::IRGC 27791-3	0	0	Pakistan	Pakistan	SAW	cB (Bas)	aro
IRIS_313-11023	Hap-C	Hap50	T	C	A	C	C	A	G	A	C	C	C	G	A	BASMATI SURKH 161::IRGC 27797-1	0	0	Pakistan	Pakistan	SAW	cB (Bas)	aro
IRIS_313-11026	Hap-C	Hap50	T	C	A	C	C	A	G	A	C	C	C	G	A	HANSRAJ::IRGC 27936-2	0	0	Pakistan	Pakistan	SAW	cB (Bas)	aro
IRIS_313-11032	Hap-C	Hap50	T	C	A	C	C	A	G	A	C	C	C	G	A	PALAM PURI BAS 137::IRGC 28084-1	0	0	Pakistan	Pakistan	SAW	cB (Bas)	aro
CX59	Hap-C	Hap50	T	C	A	C	C	A	G	A	C	C	C	G	A	Milagrosa, Zawa Banday	Milagrosa	0	Philippines	Philippines	SER-IRRI	cB (Bas)	aro
IRIS_313-11698	Hap-C	Hap50	T	C	A	C	C	A	G	A	C	C	C	G	A	TAIPEI 167::IRGC 65371-1	0	0	Taiwan	Taiwan	EAR	cB (Bas)	aro
B144	Hap-C	Hap53	C	T	A	C	C	C	G	A	C	C	C	G	A	Huhui 628	Hu Hui 628	湖恢628	China	China	EAS	GJ-adm	japx
IRIS_313-8121	Hap-C	Hap53	C	T	A	C	C	C	G	A	C	C	C	G	A	MESTRE::GERVEX 1082-C1	0	0	Italy	Italy	EUR	GJ-adm	japx
IRIS_313-8114	Hap-C	Hap53	C	T	A	C	C	C	G	A	C	C	C	G	A	FAISCA::GERVEX 900-C1	0	0	Portugal	Portugal	EUR	GJ-tmp	temp
IRIS_313-9949	Hap-C	Hap50	T	C	A	C	C	A	G	A	C	C	C	G	A	PANNITHI::IRGC 51049-1	0	0	Sri Lanka	Sri Lanka	IOC	GJ-trp	trop
IRIS_313-9301	Hap-C	Hap53	C	T	A	C	C	C	G	A	C	C	C	G	A	KETAN DONGGO::IRGC 54201-1	0	0	Indonesia	Indonesia	SER	GJ-trp	trop
IRIS_313-8314	Hap-C	Hap53	C	T	A	C	C	C	G	A	C	C	C	G	A	BEUREUM MEULIT::IRGC 35563-1	0	0	Indonesia	Indonesia	SER	GJ-trp	trop
IRIS_313-11498	Hap-C	Hap53	C	T	A	C	C	C	G	A	C	C	C	G	A	PADI HEDENG (REKET HEDENG)::IRGC 54266-1	0	0	Indonesia	Indonesia	SER	GJ-trp	trop
IRIS_313-11971	Hap-C	Hap53	C	T	A	C	C	C	G	A	C	C	C	G	A	PARE LAMBAN BINGKA::IRGC 77601-1	0	0	Indonesia	Indonesia	SER	GJ-trp	trop
IRIS_313-10693	Hap-C	Hap53	C	T	A	C	C	C	G	A	C	C	C	G	A	SEREH::IRGC 13732-2	0	0	Indonesia	Indonesia	SER	GJ-trp	trop
IRIS_313-10740	Hap-C	Hap53	C	T	A	C	C	C	G	A	C	C	C	G	A	KETAN PAPAH AREN::IRGC 16467-1	0	0	Indonesia	Indonesia	SER	GJ-trp	trop
IRIS_313-10741	Hap-C	Hap53	C	T	A	C	C	C	G	A	C	C	C	G	A	KETAN PELERN::IRGC 16468-1	0	0	Indonesia	Indonesia	SER	GJ-trp	trop
IRIS_313-10744	Hap-C	Hap53	C	T	A	C	C	C	G	A	C	C	C	G	A	SIPON::IRGC 16570-1	0	0	Indonesia	Indonesia	SER	GJ-trp	trop
IRIS_313-10746	Hap-C	Hap53	C	T	A	C	C	C	G	A	C	C	C	G	A	TJEMPO KREMBUNG::IRGC 16603-1	0	0	Indonesia	Indonesia	SER	GJ-trp	trop
IRIS_313-10765	Hap-C	Hap53	C	T	A	C	C	C	G	A	C	C	C	G	A	CERE KAWAT::IRGC 17401-2	0	0	Indonesia	Indonesia	SER	GJ-trp	trop
IRIS_313-10781	Hap-C	Hap53	C	T	A	C	C	C	G	A	C	C	C	G	A	KETAN MLANTING::IRGC 17916-1	0	0	Indonesia	Indonesia	SER	GJ-trp	trop
IRIS_313-10784	Hap-C	Hap53	C	T	A	C	C	C	G	A	C	C	C	G	A	KETAN SAPI::IRGC 17954-2	0	0	Indonesia	Indonesia	SER	GJ-trp	trop
IRIS_313-10785	Hap-C	Hap53	C	T	A	C	C	C	G	A	C	C	C	G	A	KETAN SLAWI::IRGC 17963-1	0	0	Indonesia	Indonesia	SER	GJ-trp	trop
IRIS_313-10788	Hap-C	Hap53	C	T	A	C	C	C	G	A	C	C	C	G	A	LEMUNGSIR::IRGC 18116-3	0	0	Indonesia	Indonesia	SER	GJ-trp	trop
IRIS_313-10789	Hap-C	Hap53	C	T	A	C	C	C	G	A	C	C	C	G	A	LENGGANG GENUK BULU::IRGC 18119-1	0	0	Indonesia	Indonesia	SER	GJ-trp	trop
IRIS_313-10801	Hap-C	Hap53	C	T	A	C	C	C	G	A	C	C	C	G	A	PARE BUWUN::IRGC 18456-2	0	0	Indonesia	Indonesia	SER	GJ-trp	trop
IRIS_313-10815	Hap-C	Hap53	C	T	A	C	C	C	G	A	C	C	C	G	A	SIDJANGGUK::IRGC 18826-2	0	0	Indonesia	Indonesia	SER	GJ-trp	trop
IRIS_313-10816	Hap-C	Hap53	C	T	A	C	C	C	G	A	C	C	C	G	A	SIDJERO GUNDIL::IRGC 18829-2	0	0	Indonesia	Indonesia	SER	GJ-trp	trop
IRIS_313-10817	Hap-C	Hap53	C	T	A	C	C	C	G	A	C	C	C	G	A	SLAMET::IRGC 18900-3	0	0	Indonesia	Indonesia	SER	GJ-trp	trop
IRIS_313-10803	Hap-C	Hap53	C	T	A	C	C	C	G	A	C	C	C	G	A	PLAMPEYAN::IRGC 18494-1	0	0	Indonesia	Indonesia	SER	GJ-trp	trop
IRIS_313-10841	Hap-C	Hap53	C	T	A	C	C	C	G	A	C	C	C	G	A	KETAN NANGKA::IRGC 19961-2	0	0	Indonesia	Indonesia	SER	GJ-trp	trop
IRIS_313-10805	Hap-C	Hap53	C	T	A	C	C	C	G	A	C	C	C	G	A	PULO::IRGC 18519-1	0	0	Indonesia	Indonesia	SER	GJ-trp	trop
IRIS_313-10809	Hap-C	Hap53	C	T	A	C	C	C	G	A	C	C	C	G	A	SAMPANG KUNING::IRGC 18678-2	0	0	Indonesia	Indonesia	SER	GJ-trp	trop
IRIS_313-10950	Hap-C	Hap53	C	T	A	C	C	C	G	A	C	C	C	G	A	ASE PULU BOLONG::IRGC 25171-1	0	0	Indonesia	Indonesia	SER	GJ-trp	trop
IRIS_313-10956	Hap-C	Hap53	C	T	A	C	C	C	G	A	C	C	C	G	A	PUTUS TOLO::IRGC 25636-2	0	0	Indonesia	Indonesia	SER	GJ-trp	trop
IRIS_313-11005	Hap-C	Hap53	C	T	A	C	C	C	G	A	C	C	C	G	A	PULU LOTONG::IRGC 27380-2	0	0	Indonesia	Indonesia	SER	GJ-trp	trop
IRIS_313-10790	Hap-C	Hap53	C	T	A	C	C	C	G	A	C	C	C	G	A	LOLAWAJI::IRGC 18131-1	0	0	Indonesia	Indonesia	SER	GJ-trp	trop
IRIS_313-10800	Hap-C	Hap53	C	T	A	C	C	C	G	A	C	C	C	G	A	PALOTAN MELATI::IRGC 18426-2	0	0	Indonesia	Indonesia	SER	GJ-trp	trop
IRIS_313-10649	Hap-C	Hap53	C	T	A	C	C	C	G	A	C	C	C	G	A	RACION 1::IRGC 11340-1	0	0	Philippines	Philippines	SER	GJ-trp	trop
IRIS_313-10919	Hap-C	Hap53	C	T	A	C	C	C	G	A	C	C	C	G	A	PINIDWA QAN QIPUGO PINGKITAN::IRGC 23359-1	0	0	Philippines	Philippines	SER	GJ-trp	trop
IRIS_313-10920	Hap-C	Hap53	C	T	A	C	C	C	G	A	C	C	C	G	A	PINIDWA QAN QIPUGO QELEK::IRGC 23360-1	0	0	Philippines	Philippines	SER	GJ-trp	trop
IRIS_313-10994	Hap-C	Hap53	C	T	A	C	C	C	G	A	C	C	C	G	A	PANGETAN::IRGC 26942-3	0	0	Philippines	Philippines	SER	GJ-trp	trop
IRIS_313-9928	Hap-C	Hap53	C	T	A	C	C	C	G	A	C	C	C	G	A	DEO KITAN::IRGC 47197-1	0	0	Philippines	Philippines	SER	GJ-trp	trop
B093	Hap-C	Hap53	C	T	A	C	C	C	G	A	C	C	C	G	A	Qitougu	Qi Tou Gu	齐头谷	China	China	EAS	XI-1A	ind
IRIS_313-9262	Hap-C	Hap50	T	C	A	C	C	A	G	A	C	C	C	G	A	JHODI BIRUN::IRGC 31812-1	0	0	Bangladesh	Bangladesh	SAE	XI-2	ind
IRIS_313-9516	Hap-C	Hap50	T	C	A	C	C	A	G	A	C	C	C	G	A	NCS 840::IRGC 62530-1	0	0	India	India	SAC	XI-2	ind
IRIS_313-8727	Hap-C	Hap50	T	C	A	C	C	A	G	A	C	C	C	G	A	T 315::IRGC 54792-1	0	0	India	India	SAC	XI-2	ind
IRIS_313-9732	Hap-C	Hap50	T	C	A	C	C	A	G	A	C	C	C	G	A	MAMORIAKA::IRGC 68672-1	0	0	Madagascar	Madagascar	IOC	XI-2	ind
IRIS_313-7728	Hap-C	Hap50	T	C	A	C	C	A	G	A	C	C	C	G	A	MAMORIAKA 114::GERVEX 5176-C1	0	0	Madagascar	Madagascar	IOC	XI-2	ind
IRIS_313-12284	Hap-C	Hap50	T	C	A	C	C	A	G	A	C	C	C	G	A	VARY GONY::IRGC 97308-2	0	0	Madagascar	Madagascar	IOC	XI-2	ind
B052	Hap-C	Hap50	T	C	A	C	C	A	G	A	C	C	C	G	A	J 34	0	0	Madagascar_	Madagascar	IOC	XI-2	ind
IRIS_313-10715	Hap-C	Hap50	T	C	A	C	C	A	G	A	C	C	C	G	A	SUDU KARAYAL::IRGC 15348-1	0	0	Sri Lanka	Sri Lanka	IOC	XI-2	ind
IRIS_313-11110	Hap-C	Hap50	T	C	A	C	C	A	G	A	C	C	C	G	A	SAYAM::IRGC 31538-2	0	0	Sri Lanka	Sri Lanka	IOC	XI-2	ind
IRIS_313-9817	Hap-C	Hap53	C	T	A	C	C	C	G	A	C	C	C	G	A	GEANT W 7::IRGC 9620-1	0	0	Netherlands	Netherlands	EUR	XI-2	ind
IRIS_313-9461	Hap-C	Hap50	T	C	A	C	C	A	G	A	C	C	C	G	A	KARANTABA 1::IRGC 15924-1	0	0	Senegal	Senegal	WAF	XI-3	ind
IRIS_313-11975	Hap-C	Hap50	T	C	A	C	C	A	G	A	C	C	C	G	A	PA LOSSES 3::IRGC 77810-1	0	0	Sierra Leone	Sierra Leone	WAF	XI-3	ind
IRIS_313-10978	Hap-C	Hap50	T	C	A	C	C	A	G	A	C	C	C	G	A	PANI TORONG::IRGC 26411-1	0	0	Bangladesh	Bangladesh	SAE	XI-adm	ind
IRIS_313-10048	Hap-C	Hap50	T	C	A	C	C	A	G	A	C	C	C	G	A	MOVE (MOKOLE)::IRGC 69739-1	0	0	Benin	Benin	WAF	XI-adm	ind
IRIS_313-15903	Hap-C	Hap50	T	C	A	C	C	A	G	A	C	C	C	G	A	IAC 165::IRGC 82775-2	0	0	Brazil	Brazil	SAM	XI-adm	ind
IRIS_313-9400	Hap-C	Hap50	T	C	A	C	C	A	G	A	C	C	C	G	A	NCS 964 C::IRGC 62604-1	0	0	India	India	SAC	XI-adm	ind
IRIS_313-9313	Hap-C	Hap50	T	C	A	C	C	A	G	A	C	C	C	G	A	ARC 10799::IRGC 12631-1	0	0	India	India	SAC	XI-adm	ind
IRIS_313-11286	Hap-C	Hap50	T	C	A	C	C	A	G	A	C	C	C	G	A	ARC 18325::IRGC 42399-3	0	0	India	India	SAC	XI-adm	ind
IRIS_313-11144	Hap-C	Hap50	T	C	A	C	C	A	G	A	C	C	C	G	A	TAUNGDI::IRGC 33746-2	0	0	Myanmar	Myanmar	SEA	XI-adm	ind
IRIS_313-10725	Hap-C	Hap50	T	C	A	C	C	A	G	A	C	C	C	G	A	ERNEST::IRGC 15884-2	0	0	Senegal	Senegal	WAF	XI-adm	ind
IRIS_313-11555	Hap-C	Hap50	T	C	A	C	C	A	G	A	C	C	C	G	A	PA WOON::IRGC 58656-1	0	0	Sierra Leone	Sierra Leone	WAF	XI-adm	ind
IRIS_313-9256	Hap-C	Hap50	T	C	A	C	C	A	G	A	C	C	C	G	A	GALWAKA HANDERAN::IRGC 31381-1	0	0	Sri Lanka	Sri Lanka	IOC	XI-adm	ind
IRIS_313-8699	Hap-C	Hap50	T	C	A	C	C	A	G	A	C	C	C	G	A	BALASURIYA A::IRGC 66509-1	0	0	Sri Lanka	Sri Lanka	IOC	XI-adm	ind
IRIS_313-8401	Hap-C	Hap53	C	T	A	C	C	C	G	A	C	C	C	G	A	ARC 13530::IRGC 41146-1	0	0	India	India	SAC	XI-adm	ind
IRIS_313-8585	Hap-C	Hap53	C	T	A	C	C	C	G	A	C	C	C	G	A	ARC 11901::IRGC 21727-1	0	0	India	India	SAC	XI-adm	ind
IRIS_313-9609	Hap-C	Hap53	C	T	A	C	C	C	G	A	C	C	C	G	A	ARC 10594::IRGC 12524-1	0	0	India	India	SAC	XI-adm	ind
IRIS_313-10998	Hap-C	Hap53	C	T	A	C	C	C	G	A	C	C	C	G	A	KETAN RASO::IRGC 27154-1	0	0	Indonesia	Indonesia	SER	XI-adm	ind
IRIS_313-12297	Hap-C	Hap53	C	T	A	C	C	C	G	A	C	C	C	G	A	LOUK PASOM::IRGC 98136-1	0	0	Lao People's Democratic Republic	Lao People's Democratic Republic	SEA	XI-adm	ind
IRIS_313-12301	Hap-C	Hap53	C	T	A	C	C	C	G	A	C	C	C	G	A	LG 10178::IRGC 98526-1	0	0	Lao People's Democratic Republic	Lao People's Democratic Republic	SEA	XI-adm	ind
IRIS_313-12329	Hap-C	Hap53	C	T	A	C	C	C	G	A	C	C	C	G	A	CHAO DO::IRGC 106666-1	0	0	Lao People's Democratic Republic	Lao People's Democratic Republic	SEA	XI-adm	ind
IRIS_313-10651	Hap-C	Hap53	C	T	A	C	C	C	G	A	C	C	C	G	A	PHOU SAO LEUM NYANG::IRGC 11570-2	0	0	Lao People's Democratic Republic	Lao People's Democratic Republic	SEA	XI-adm	ind
IRIS_313-10917	Hap-C	Hap53	C	T	A	C	C	C	G	A	C	C	C	G	A	T Q QI HAYUQBABA::IRGC 23318-1	0	0	Philippines	Philippines	SER	XI-adm	ind
IRIS_313-11957	Hap-C	Hap53	C	T	A	C	C	C	G	A	C	C	C	G	A	DAW LUEY 4-3::IRGC 76929-1	0	0	Thailand	Thailand	SEA	XI-adm	ind
IRIS_313-8324	Hap-G	Hap79	T	C	G	T	C	C	G	A	C	G	C	C	G	POENOET HITAM::IRGC 8193-1	0	0	Indonesia	Indonesia	SER	admix	admix
IRIS_313-8873	Hap-G	Hap79	T	C	G	T	C	C	G	A	C	G	C	C	G	PAOTSUPAGAIAHON::IRGC 17072-1	0	0	Taiwan	Taiwan	EAR	admix	admix
IRIS_313-11591	Hap-G	Hap79	T	C	G	T	C	C	G	A	C	G	C	C	G	PULUT MERAH 2::IRGC 60427-1	0	0	Malaysia	Malaysia	SER	admix	admix
IRIS_313-10857	Hap-G	Hap79	T	C	G	T	C	C	G	A	C	G	C	C	G	ARC 10825::IRGC 21082-1	0	0	India	India	SAC	admix	admix
IRIS_313-10879	Hap-G	Hap79	T	C	G	T	C	C	G	A	C	G	C	C	G	ARC 12124::IRGC 21929-1	0	0	India	India	SAC	admix	admix
IRIS_313-10894	Hap-G	Hap79	T	C	G	T	C	C	G	A	C	G	C	C	G	ARC 13204::IRGC 22558-1	0	0	India	India	SAC	admix	admix
IRIS_313-10896	Hap-G	Hap79	T	C	G	T	C	C	G	A	C	G	C	C	G	ARC 13276::IRGC 22622-2	0	0	India	India	SAC	admix	admix
IRIS_313-10980	Hap-G	Hap79	T	C	G	T	C	C	G	A	C	G	C	C	G	DUDHSAR::IRGC 26458-1	0	0	Bangladesh	Bangladesh	SAE	admix	admix
IRIS_313-11295	Hap-G	Hap79	T	C	G	T	C	C	G	A	C	G	C	C	G	ARC 11397::IRGC 42664-1	0	0	India	India	SAC	admix	admix
IRIS_313-11417	Hap-G	Hap79	T	C	G	T	C	C	G	A	C	G	C	C	G	LAWANGAI::IRGC 49850-2	0	0	India	India	SAC	admix	admix
IRIS_313-9939	Hap-G	Hap43	C	C	A	C	T	C	A	G	G	G	T	C	A	CIWINI SML::IRGC 50642-1	0	0	Surinam	Surinam	SAM	admix	admix
IRIS_313-9101	Hap-G	Hap43	C	C	A	C	T	C	A	G	G	G	T	C	A	DARAWAL::IRGC 71514-1	0	0	Malaysia	Malaysia	SER	admix	admix
IRIS_313-9818	Hap-G	Hap43	C	C	A	C	T	C	A	G	G	G	T	C	A	C 1 6-5-2::IRGC 10669-1	0	0	Mexico	Mexico	CAM	admix	admix
IRIS_313-9464	Hap-G	Hap43	C	C	A	C	T	C	A	G	G	G	T	C	A	SML ACORNI::IRGC 13389-1	0	0	Surinam	Surinam	SAM	admix	admix
IRIS_313-8172	Hap-G	Hap43	C	C	A	C	T	C	A	G	G	G	T	C	A	FIDJI::GERVEX 1636-C1	0	0	Philippines	Philippines	SER	admix	admix
IRIS_313-12030	Hap-G	Hap43	C	C	A	C	T	C	A	G	G	G	T	C	A	DELI 2::IRGC 80313-1	0	0	Malaysia	Malaysia	SER	admix	admix
IRIS_313-10537	Hap-G	Hap43	C	C	A	C	T	C	A	G	G	G	T	C	A	KALAMON 113::IRGC 6534-3	0	0	Bangladesh	Bangladesh	SAE	admix	admix
IRIS_313-10883	Hap-G	Hap43	C	C	A	C	T	C	A	G	G	G	T	C	A	ARC 12490::IRGC 22095-1	0	0	India	India	SAC	admix	admix
IRIS_313-11290	Hap-G	Hap43	C	C	A	C	T	C	A	G	G	G	T	C	A	ARC 6579::IRGC 42510-1	0	0	India	India	SAC	admix	admix
B084	Hap-G	Hap43	C	C	A	C	T	C	A	G	G	G	T	C	A	Bawangbian 1	Ba Wang Bian 1	霸王鞭1	China	China	EAS	admix	admix
B086	Hap-G	Hap43	C	C	A	C	T	C	A	G	G	G	T	C	A	Muguanuo	Mugua Nuo	木瓜糯	China	China	EAS	admix	admix
B142	Hap-G	Hap43	C	C	A	C	T	C	A	G	G	G	T	C	A	Ninghui 21	Ning Hui 21	宁恢21	China	China	EAS	admix	admix
CX286	Hap-G	Hap43	C	C	A	C	T	C	A	G	G	G	T	C	A	C 349	0	0	China	China	EAS	admix	admix
CX316	Hap-G	Hap43	C	C	A	C	T	C	A	G	G	G	T	C	A	MR 39	0	0	China	Malaysia	SER	admix	admix
CX395	Hap-G	Hap43	C	C	A	C	T	C	A	G	G	G	T	C	A	YSBR 1	0	0	China	China	EAS	admix	admix
IRIS_313-8302	Hap-G	Hap43	C	C	A	C	T	C	A	G	G	G	T	C	A	KAMJA::IRGC 62171-1	0	0	Bhutan	Bhutan	SAE	admix	admix
IRIS_313-10025	Hap-G	Hap43	C	C	A	C	T	C	A	G	G	G	T	C	A	KALAPATLE::IRGC 68500-1	0	0	Madagascar	Madagascar	IOC	admix	admix
IRIS_313-10738	Hap-G	Hap43	C	C	A	C	T	C	A	G	G	G	T	C	A	ANDEL WELUT::IRGC 16339-1	0	0	Indonesia	Indonesia	SER	admix	admix
IRIS_313-11297	Hap-G	Hap43	C	C	A	C	T	C	A	G	G	G	T	C	A	ARC 13460::IRGC 42732-2	0	0	India	India	SAC	admix	admix
CX6	Hap-G	Hap43	C	C	A	C	T	C	A	G	G	G	T	C	A	C418	0	0	China	China	EAS	admix	admix
CX579	Hap-G	Hap43	C	C	A	C	T	C	A	G	G	G	T	C	A	C22	C 22	0	0	Philippines	SER-IRRI	admix	admix
IRIS_313-11542	Hap-G	Hap07	C	T	A	C	C	C	G	A	C	G	C	C	A	KHAO KUM PAR::IRGC 57966-1	0	0	Myanmar	Myanmar	SEA	admix	admix
IRIS_313-8382	Hap-G	Hap55	T	C	A	C	C	A	G	A	C	G	C	G	A	ARC 13252::IRGC 22604-1	0	0	India	India	SAC	admix	admix
IRIS_313-11598	Hap-G	Hap55	T	C	A	C	C	A	G	A	C	G	C	G	A	GODADANI::IRGC 60944-1	0	0	India	India	SAC	admix	admix
IRIS_313-11628	Hap-G	Hap55	T	C	A	C	C	A	G	A	C	G	C	G	A	KARISHNABELI::IRGC 61979-1	0	0	Nepal	Nepal	SAC	admix	admix
IRIS_313-10531	Hap-G	Hap55	T	C	A	C	C	A	G	A	C	G	C	G	A	HR 22::IRGC 6394-1	0	0	India	India	SAC	admix	admix
IRIS_313-11956	Hap-G	Hap55	T	C	A	C	C	A	G	A	C	G	C	G	A	JUNGEMARSI::IRGC 76901-1	0	0	Nepal	Nepal	SAC	admix	admix
IRIS_313-7646	Hap-G	Hap56	C	T	A	C	C	A	G	A	C	G	C	G	A	BETSILAIZINA::GERVEX 8405-C1	0	0	Madagascar	Madagascar	IOC	admix	admix
IRIS_313-7722	Hap-G	Hap56	C	T	A	C	C	A	G	A	C	G	C	G	A	LATSIBOZAKA 112-1::GERVEX 8233-C1	0	0	Madagascar	Madagascar	IOC	admix	admix
IRIS_313-11616	Hap-G	Hap56	C	T	A	C	C	A	G	A	C	G	C	G	A	UPRH 31::IRGC 61503-1	0	0	India	India	SAC	admix	admix
IRIS_313-11690	Hap-G	Hap56	C	T	A	C	C	A	G	A	C	G	C	G	A	KOCHUM::IRGC 64906-1	0	0	Bhutan	Bhutan	SAE	admix	admix
IRIS_313-11754	Hap-G	Hap56	C	T	A	C	C	A	G	A	C	G	C	G	A	AMBOHIMANDAY::IRGC 68330-1	0	0	Madagascar	Madagascar	IOC	admix	admix
IRIS_313-11767	Hap-G	Hap56	C	T	A	C	C	A	G	A	C	G	C	G	A	VARY LAVA DE BOLOGNE::IRGC 69101-1	0	0	Madagascar	Madagascar	IOC	admix	admix
IRIS_313-12004	Hap-G	Hap56	C	T	A	C	C	A	G	A	C	G	C	G	A	TANALA::IRGC 79467-1	0	0	Madagascar	Madagascar	IOC	admix	admix
B020	Hap-G	Hap56	C	T	A	C	C	A	G	A	C	G	C	G	A	Jineiyadao	Guinea rice	几内亚稻	Guinea	Guinea	WAF	admix	admix
B173	Hap-G	Hap56	C	T	A	C	C	A	G	A	C	G	C	G	A	Tjantajan	0	0	Indonesia	Indonesia	SER	admix	admix
CX103	Hap-G	Hap56	C	T	A	C	C	A	G	A	C	G	C	G	A	Rubio	0	0	Peru	Peru	SAM	admix	admix
IRIS_313-11415	Hap-G	Hap56	C	T	A	C	C	A	G	A	C	G	C	G	A	KAUSHI::IRGC 49789-1	0	0	Nigeria	Nigeria	WAF	admix	admix
IRIS_313-11432	Hap-G	Hap66	T	C	G	T	C	C	G	A	C	G	C	G	A	ISWAR KORA::IRGC 50674-1	0	0	India	India	SAC	admix	admix
IRIS_313-10585	Hap-G	Hap66	T	C	G	T	C	C	G	A	C	G	C	G	A	UKON NISHIKI::IRGC 8314-1	0	0	Japan	Japan	EAR	admix	admix
IRIS_313-11125	Hap-G	Hap66	T	C	G	T	C	C	G	A	C	G	C	G	A	DHALA AMAN 973::IRGC 32861-1	0	0	Bangladesh	Bangladesh	SAE	admix	admix
IRIS_313-11243	Hap-G	Hap66	T	C	G	T	C	C	G	A	C	G	C	G	A	RATNAGIRI 45-2::IRGC 39709-1	0	0	India	India	SAC	admix	admix
B141	Hap-G	Hap66	T	C	G	T	C	C	G	A	C	G	C	G	A	Geng 7623	0	粳7623	China	China	EAS	admix	admix
B192	Hap-G	Hap66	T	C	G	T	C	C	G	A	C	G	C	G	A	R 42	0	0	Philippines	Philippines	SER-IRRI	admix	admix
CX108	Hap-G	Hap66	T	C	G	T	C	C	G	A	C	G	C	G	A	Ziri	0	0	India	India	SAC	admix	admix
IRIS_313-9120	Hap-G	Hap66	T	C	G	T	C	C	G	A	C	G	C	G	A	SONAPATNAI::IRGC 46695-1	0	0	India	India	SAC	admix	admix
IRIS_313-11486	Hap-G	Hap66	T	C	G	T	C	C	G	A	C	G	C	G	A	KHAGRAI DIGHA::IRGC 53529-3	0	0	Bangladesh	Bangladesh	SAE	admix	admix
IRIS_313-10729	Hap-G	Hap05	C	C	A	C	C	C	G	A	C	G	C	C	A	MALOGBANA::IRGC 16086-1	0	0	Cote d'Ivoire	Cote d'Ivoire	WAF	admix	admix
CX402	Hap-G	Hap05	C	C	A	C	C	C	G	A	C	G	C	C	A	TOG 6542	0	0	Africa	West Africa	WAF	admix	admix
CX29	Hap-G	Hap66	T	C	G	T	C	C	G	A	C	G	C	G	A	Milyang 23	0	0	North_Korea	Korea, Republic of	EAR	admix	admix
IRIS_313-9626	Hap-G	Hap12	T	C	G	T	C	C	G	A	C	G	C	C	A	KALIA::IRGC 34699-1	0	0	Bangladesh	Bangladesh	SAE	cA (Aus)	aus
IRIS_313-8390	Hap-G	Hap79	T	C	G	T	C	C	G	A	C	G	C	C	G	SUFAID 246::IRGC 28303-1	0	0	Pakistan	Pakistan	SAW	cA (Aus)	aus
IRIS_313-9610	Hap-G	Hap79	T	C	G	T	C	C	G	A	C	G	C	C	G	DANGAR::IRGC 76296-1	0	0	India	India	SAC	cA (Aus)	aus
IRIS_313-8342	Hap-G	Hap79	T	C	G	T	C	C	G	A	C	G	C	C	G	KURULU WEE (WHITE)::IRGC 66518-1	0	0	Sri Lanka	Sri Lanka	IOC	cA (Aus)	aus
IRIS_313-10150	Hap-G	Hap79	T	C	G	T	C	C	G	A	C	G	C	C	G	N 22::IRGC 46459-1	0	0	India	India	SAC	cA (Aus)	aus
IRIS_313-8822	Hap-G	Hap79	T	C	G	T	C	C	G	A	C	G	C	C	G	STRAW 23-400::IRGC 38390-1	0	0	Bangladesh	Bangladesh	SAE	cA (Aus)	aus
IRIS_313-11452	Hap-G	Hap79	T	C	G	T	C	C	G	A	C	G	C	C	G	LOCAL BHAT::IRGC 52343-1	0	0	India	India	SAC	cA (Aus)	aus
IRIS_313-11456	Hap-G	Hap79	T	C	G	T	C	C	G	A	C	G	C	C	G	KOLAMBA::IRGC 52456-1	0	0	India	India	SAC	cA (Aus)	aus
IRIS_313-11462	Hap-G	Hap79	T	C	G	T	C	C	G	A	C	G	C	C	G	SALSI::IRGC 52833-1	0	0	India	India	SAC	cA (Aus)	aus
IRIS_313-11602	Hap-G	Hap79	T	C	G	T	C	C	G	A	C	G	C	C	G	MALCHI::IRGC 61004-1	0	0	India	India	SAC	cA (Aus)	aus
IRIS_313-11618	Hap-G	Hap79	T	C	G	T	C	C	G	A	C	G	C	C	G	UPRH 58::IRGC 61525-1	0	0	India	India	SAC	cA (Aus)	aus
IRIS_313-11619	Hap-G	Hap79	T	C	G	T	C	C	G	A	C	G	C	C	G	UPRH 166::IRGC 61615-1	0	0	India	India	SAC	cA (Aus)	aus
IRIS_313-11742	Hap-G	Hap79	T	C	G	T	C	C	G	A	C	G	C	C	G	KALIBAJARI::IRGC 67718-1	0	0	India	India	SAC	cA (Aus)	aus
IRIS_313-12141	Hap-G	Hap79	T	C	G	T	C	C	G	A	C	G	C	C	G	HATEA::IRGC 86973-1	0	0	Bangladesh	Bangladesh	SAE	cA (Aus)	aus
IRIS_313-10534	Hap-G	Hap79	T	C	G	T	C	C	G	A	C	G	C	C	G	D 204-1::IRGC 6445-1	0	0	India	India	SAC	cA (Aus)	aus
IRIS_313-10673	Hap-G	Hap79	T	C	G	T	C	C	G	A	C	G	C	C	G	ARC 10843::IRGC 12653-1	0	0	India	India	SAC	cA (Aus)	aus
IRIS_313-10736	Hap-G	Hap79	T	C	G	T	C	C	G	A	C	G	C	C	G	RERM BILASH::IRGC 16273-2	0	0	Nepal	Nepal	SAC	cA (Aus)	aus
IRIS_313-10891	Hap-G	Hap79	T	C	G	T	C	C	G	A	C	G	C	C	G	ARC 12867::IRGC 22401-1	0	0	India	India	SAC	cA (Aus)	aus
IRIS_313-10892	Hap-G	Hap79	T	C	G	T	C	C	G	A	C	G	C	C	G	ARC 12920::IRGC 22450-1	0	0	India	India	SAC	cA (Aus)	aus
IRIS_313-10963	Hap-G	Hap79	T	C	G	T	C	C	G	A	C	G	C	C	G	KATAKCHIKON::IRGC 25880-1	0	0	Bangladesh	Bangladesh	SAE	cA (Aus)	aus
IRIS_313-11019	Hap-G	Hap79	T	C	G	T	C	C	G	A	C	G	C	C	G	PORANG::IRGC 27577-1	0	0	Bangladesh	Bangladesh	SAE	cA (Aus)	aus
IRIS_313-11029	Hap-G	Hap79	T	C	G	T	C	C	G	A	C	G	C	C	G	MUSHKAN 340 A::IRGC 28073-1	0	0	Pakistan	Pakistan	SAW	cA (Aus)	aus
IRIS_313-11056	Hap-G	Hap79	T	C	G	T	C	C	G	A	C	G	C	C	G	AUS 301::IRGC 29089-1	0	0	Bangladesh	Bangladesh	SAE	cA (Aus)	aus
IRIS_313-11172	Hap-G	Hap79	T	C	G	T	C	C	G	A	C	G	C	C	G	RANI BHOG::IRGC 35109-1	0	0	India	India	SAC	cA (Aus)	aus
B049	Hap-G	Hap79	T	C	G	T	C	C	G	A	C	G	C	C	G	Zacaodao 13	Jhar Dhan 13	杂草稻13	Nepal	Nepal	SAC	cA (Aus)	aus
IRIS_313-9422	Hap-G	Hap79	T	C	G	T	C	C	G	A	C	G	C	C	G	CHUNGUR BALI::IRGC 25855-1	0	0	Bangladesh	Bangladesh	SAE	cA (Aus)	aus
IRIS_313-10873	Hap-G	Hap43	C	C	A	C	T	C	A	G	G	G	T	C	A	ARC 11822::IRGC 21677-1	0	0	India	India	SAC	cA (Aus)	aus
IRIS_313-8283	Hap-G	Hap07	C	T	A	C	C	C	G	A	C	G	C	C	A	KOYRA::IRGC 77267-1	0	0	Bangladesh	Bangladesh	SAE	cA (Aus)	aus
IRIS_313-11482	Hap-G	Hap07	C	T	A	C	C	C	G	A	C	G	C	C	A	BONGEZA::IRGC 53483-1	0	0	Bangladesh	Bangladesh	SAE	cA (Aus)	aus
IRIS_313-11484	Hap-G	Hap07	C	T	A	C	C	C	G	A	C	G	C	C	A	EJALI::IRGC 53500-1	0	0	Bangladesh	Bangladesh	SAE	cA (Aus)	aus
IRIS_313-10979	Hap-G	Hap07	C	T	A	C	C	C	G	A	C	G	C	C	A	BORA DIGA::IRGC 26439-1	0	0	Bangladesh	Bangladesh	SAE	cA (Aus)	aus
IRIS_313-10981	Hap-G	Hap07	C	T	A	C	C	C	G	A	C	G	C	C	A	JHUL DIGA::IRGC 26478-1	0	0	Bangladesh	Bangladesh	SAE	cA (Aus)	aus
IRIS_313-11112	Hap-G	Hap07	C	T	A	C	C	C	G	A	C	G	C	C	A	HIJOL DIGA::IRGC 31655-1	0	0	Bangladesh	Bangladesh	SAE	cA (Aus)	aus
IRIS_313-11116	Hap-G	Hap07	C	T	A	C	C	C	G	A	C	G	C	C	A	KORTIK KAIKA::IRGC 31841-1	0	0	Bangladesh	Bangladesh	SAE	cA (Aus)	aus
IRIS_313-11216	Hap-G	Hap07	C	T	A	C	C	C	G	A	C	G	C	C	A	KHAMA 1183::IRGC 37685-2	0	0	Bangladesh	Bangladesh	SAE	cA (Aus)	aus
IRIS_313-10987	Hap-G	Hap55	T	C	A	C	C	A	G	A	C	G	C	G	A	SUNGA WALA::IRGC 26802-2	0	0	Bangladesh	Bangladesh	SAE	cA (Aus)	aus
IRIS_313-11031	Hap-G	Hap55	T	C	A	C	C	A	G	A	C	G	C	G	A	NAWAN SATHRA BAGAR 344::IRGC 28079-1	0	0	Pakistan	Pakistan	SAW	cA (Aus)	aus
CX227	Hap-G	Hap59	T	C	A	C	C	C	G	A	C	G	C	G	A	KASALATH	KASALOTH AS 2	0	Japan	India	SAC	cA (Aus)	aus
IRIS_313-10718	Hap-G	Hap61	T	T	A	C	C	C	G	A	C	G	C	G	A	KARUTHA SEENATI::IRGC 15515-2	0	0	Sri Lanka	Sri Lanka	IOC	cA (Aus)	aus
IRIS_313-10737	Hap-G	Hap08	T	T	A	C	C	C	G	A	C	G	C	C	A	GHAIYA::IRGC 16286-1	0	0	Nepal	Nepal	SAC	cA (Aus)	aus
IRIS_313-9172	Hap-G	Hap43	C	C	A	C	T	C	A	G	G	G	T	C	A	ARC 7229::IRGC 12331-1	0	0	India	India	SAC	cB (Bas)	aro
IRIS_313-12074	Hap-G	Hap43	C	C	A	C	T	C	A	G	G	G	T	C	A	KYAIN WAR ME DONE::IRGC 82819-1	0	0	Myanmar	Myanmar	SEA	cB (Bas)	aro
IRIS_313-11217	Hap-G	Hap43	C	C	A	C	T	C	A	G	G	G	T	C	A	LAL AMAN 207::IRGC 37754-1	0	0	Bangladesh	Bangladesh	SAE	cB (Bas)	aro
IRIS_313-11293	Hap-G	Hap43	C	C	A	C	T	C	A	G	G	G	T	C	A	ARC 10975::IRGC 42611-2	0	0	India	India	SAC	cB (Bas)	aro
IRIS_313-11352	Hap-G	Hap43	C	C	A	C	T	C	A	G	G	G	T	C	A	BUCHI::IRGC 45237-2	0	0	India	India	SAC	cB (Bas)	aro
IRIS_313-11360	Hap-G	Hap43	C	C	A	C	T	C	A	G	G	G	T	C	A	JALADHI 1::IRGC 45858-2	0	0	India	India	SAC	cB (Bas)	aro
IRIS_313-11375	Hap-G	Hap56	C	T	A	C	C	A	G	A	C	G	C	G	A	CODE NO 31225::IRGC 46865-2	0	0	India	India	SAC	cB (Bas)	aro
CX72	Hap-G	Hap66	T	C	G	T	C	C	G	A	C	G	C	G	A	Basmati 385	0	0	Pakistan	Pakistan	SAW	cB (Bas)	aro
IRIS_313-11223	Hap-G	Hap66	T	C	G	T	C	C	G	A	C	G	C	G	A	OVAL RED 29 B 601::IRGC 38130-2	0	0	Bangladesh	Bangladesh	SAE	cB (Bas)	aro
IRIS_313-11270	Hap-G	Hap26	C	C	A	C	C	C	A	G	G	G	C	C	A	ARC 14663::IRGC 41671-2	0	0	India	India	SAC	cB (Bas)	aro
IRIS_313-10562	Hap-G	Hap79	T	C	G	T	C	C	G	A	C	G	C	C	G	SENG CHUI LIN::IRGC 7313-1	0	0	China	China	EAS	GJ-adm	japx
IRIS_313-10272	Hap-G	Hap43	C	C	A	C	T	C	A	G	G	G	T	C	A	COLOMBIA 1::IRGC 116970-1	0	0	Colombia	Colombia	SAM	GJ-adm	japx
IRIS_313-8883	Hap-G	Hap43	C	C	A	C	T	C	A	G	G	G	T	C	A	LOMPUG::IRGC 71559-1	0	0	Malaysia	Malaysia	SER	GJ-adm	japx
IRIS_313-8256	Hap-G	Hap43	C	C	A	C	T	C	A	G	G	G	T	C	A	GERDEH::IRGC 32301-1	0	0	Iran	Iran	WAS	GJ-adm	japx
IRIS_313-8735	Hap-G	Hap43	C	C	A	C	T	C	A	G	G	G	T	C	A	NEP NGAU::IRGC 78369-1	0	0	Viet Nam	Viet Nam	SEA	GJ-adm	japx
IRIS_313-8669	Hap-G	Hap43	C	C	A	C	T	C	A	G	G	G	T	C	A	CALROSE 76::IRGC 34275-1	0	0	United States of America	United States of America	NAM	GJ-adm	japx
IRIS_313-9193	Hap-G	Hap43	C	C	A	C	T	C	A	G	G	G	T	C	A	EAN 4 C 1::IRGC 26016-1	0	0	Brazil	Brazil	SAM	GJ-adm	japx
IRIS_313-9774	Hap-G	Hap43	C	C	A	C	T	C	A	G	G	G	T	C	A	EGYPTIAN::IRGC 3217-1	0	0	Turkey	Turkey	WAS	GJ-adm	japx
IRIS_313-10111	Hap-G	Hap43	C	C	A	C	T	C	A	G	G	G	T	C	A	MOLO::IRGC 81603-1	0	0	Italy	Italy	EUR	GJ-adm	japx
IRIS_313-10119	Hap-G	Hap43	C	C	A	C	T	C	A	G	G	G	T	C	A	GITANO::IRGC 82424-1	0	0	Italy	Italy	EUR	GJ-adm	japx
IRIS_313-9176	Hap-G	Hap43	C	C	A	C	T	C	A	G	G	G	T	C	A	ARC 11359::IRGC 21348-1	0	0	India	India	SAC	GJ-adm	japx
IRIS_313-9366	Hap-G	Hap43	C	C	A	C	T	C	A	G	G	G	T	C	A	IMPROVED BLUE ROSE::IRGC 5022-1	0	0	United States of America	United States of America	NAM	GJ-adm	japx
IRIS_313-9980	Hap-G	Hap43	C	C	A	C	T	C	A	G	G	G	T	C	A	FORTUNA INIA::IRGC 55865-1	0	0	Argentina	Argentina	SAM	GJ-adm	japx
IRIS_313-10061	Hap-G	Hap43	C	C	A	C	T	C	A	G	G	G	T	C	A	ESTRELA A::IRGC 72918-1	0	0	Portugal	Portugal	EUR	GJ-adm	japx
IRIS_313-8658	Hap-G	Hap43	C	C	A	C	T	C	A	G	G	G	T	C	A	CP 231::IRGC 34018-1	0	0	United States of America	United States of America	NAM	GJ-adm	japx
IRIS_313-8690	Hap-G	Hap43	C	C	A	C	T	C	A	G	G	G	T	C	A	NEP HOA VANG::IRGC 40748-2	0	0	Viet Nam	Viet Nam	SEA	GJ-adm	japx
IRIS_313-8205	Hap-G	Hap43	C	C	A	C	T	C	A	G	G	G	T	C	A	SALVO::GERVEX 1672-C1	0	0	Italy	Italy	EUR	GJ-adm	japx
IRIS_313-8029	Hap-G	Hap43	C	C	A	C	T	C	A	G	G	G	T	C	A	GRITNA::GERVEX 71-C1	0	0	Italy	Italy	EUR	GJ-adm	japx
IRIS_313-8195	Hap-G	Hap43	C	C	A	C	T	C	A	G	G	G	T	C	A	LUXOR::GERVEX 1662-C1	0	0	Italy	Italy	EUR	GJ-adm	japx
IRIS_313-8214	Hap-G	Hap43	C	C	A	C	T	C	A	G	G	G	T	C	A	MELAS::GERVEX 1684-C1	0	0	Greece	Greece	EUR	GJ-adm	japx
IRIS_313-8053	Hap-G	Hap43	C	C	A	C	T	C	A	G	G	G	T	C	A	RUBIDIO::GERVEX 146-C1	0	0	Italy	Italy	EUR	GJ-adm	japx
IRIS_313-8124	Hap-G	Hap43	C	C	A	C	T	C	A	G	G	G	T	C	A	OTA::GERVEX 1145-C1	0	0	Portugal	Portugal	EUR	GJ-adm	japx
IRIS_313-8116	Hap-G	Hap43	C	C	A	C	T	C	A	G	G	G	T	C	A	HAREM::GERVEX 929-C1	0	0	Portugal	Portugal	EUR	GJ-adm	japx
IRIS_313-8049	Hap-G	Hap43	C	C	A	C	T	C	A	G	G	G	T	C	A	LORD::GERVEX 127-C1	0	0	Italy	Italy	EUR	GJ-adm	japx
IRIS_313-8041	Hap-G	Hap43	C	C	A	C	T	C	A	G	G	G	T	C	A	GRALDO::GERVEX 108-C1	0	0	Italy	Italy	EUR	GJ-adm	japx
IRIS_313-8031	Hap-G	Hap43	C	C	A	C	T	C	A	G	G	G	T	C	A	RUBINO::GERVEX 80-C1	0	0	Italy	Italy	EUR	GJ-adm	japx
IRIS_313-8048	Hap-G	Hap43	C	C	A	C	T	C	A	G	G	G	T	C	A	RONCOLO::GERVEX 124-C1	0	0	Italy	Italy	EUR	GJ-adm	japx
IRIS_313-8177	Hap-G	Hap43	C	C	A	C	T	C	A	G	G	G	T	C	A	AUGUSTO::GERVEX 1643-C1	0	0	Italy	Italy	EUR	GJ-adm	japx
IRIS_313-8115	Hap-G	Hap43	C	C	A	C	T	C	A	G	G	G	T	C	A	FAMILIA 181::GERVEX 901-C1	0	0	Portugal	Portugal	EUR	GJ-adm	japx
IRIS_313-8027	Hap-G	Hap43	C	C	A	C	T	C	A	G	G	G	T	C	A	ANSEATICO::GERVEX 67-C1	0	0	Italy	Italy	EUR	GJ-adm	japx
IRIS_313-8139	Hap-G	Hap43	C	C	A	C	T	C	A	G	G	G	T	C	A	SANDOCA::GERVEX 1262-C1	0	0	Portugal	Portugal	EUR	GJ-adm	japx
IRIS_313-8023	Hap-G	Hap43	C	C	A	C	T	C	A	G	G	G	T	C	A	RIZZOTTO 51/1::GERVEX 50-C1	0	0	Italy	Italy	EUR	GJ-adm	japx
IRIS_313-8143	Hap-G	Hap43	C	C	A	C	T	C	A	G	G	G	T	C	A	SLAVA::GERVEX 1287-C1	0	0	Bulgaria	Bulgaria	EUR	GJ-adm	japx
IRIS_313-8155	Hap-G	Hap43	C	C	A	C	T	C	A	G	G	G	T	C	A	KULON::GERVEX 1473-C1	0	0	Russia	Russia	WAS	GJ-adm	japx
IRIS_313-8037	Hap-G	Hap43	C	C	A	C	T	C	A	G	G	G	T	C	A	DORELLA::GERVEX 100-C1	0	0	Italy	Italy	EUR	GJ-adm	japx
IRIS_313-7870	Hap-G	Hap43	C	C	A	C	T	C	A	G	G	G	T	C	A	CUIABANA::IRTP 17401-C1	0	0	Brazil	Brazil	SAM	GJ-adm	japx
IRIS_313-8168	Hap-G	Hap43	C	C	A	C	T	C	A	G	G	G	T	C	A	ARLESIENNE::GERVEX 1530-C1	0	0	France	France	EUR	GJ-adm	japx
IRIS_313-8166	Hap-G	Hap43	C	C	A	C	T	C	A	G	G	G	T	C	A	CALENDAL::GERVEX 1516-C1	0	0	France	France	EUR	GJ-adm	japx
IRIS_313-8158	Hap-G	Hap43	C	C	A	C	T	C	A	G	G	G	T	C	A	CT 23::GERVEX 1488-C1	0	0	Colombia	Colombia	SAM	GJ-adm	japx
IRIS_313-8159	Hap-G	Hap43	C	C	A	C	T	C	A	G	G	G	T	C	A	CT 36::GERVEX 1489-C1	0	0	Colombia	Colombia	SAM	GJ-adm	japx
IRIS_313-8167	Hap-G	Hap43	C	C	A	C	T	C	A	G	G	G	T	C	A	DELTA::GERVEX 1519-C1	0	0	France	France	EUR	GJ-adm	japx
IRIS_313-8170	Hap-G	Hap43	C	C	A	C	T	C	A	G	G	G	T	C	A	MEJANES 2::GERVEX 1560-C1	0	0	France	France	EUR	GJ-adm	japx
IRIS_313-11788	Hap-G	Hap43	C	C	A	C	T	C	A	G	G	G	T	C	A	CANLUBANG::IRGC 69816-1	0	0	Philippines	Philippines	SER	GJ-adm	japx
IRIS_313-12164	Hap-G	Hap43	C	C	A	C	T	C	A	G	G	G	T	C	A	PA YANG NOEUGN::IRGC 87778-1	0	0	Cambodia	Cambodia	SEA	GJ-adm	japx
IRIS_313-10453	Hap-G	Hap43	C	C	A	C	T	C	A	G	G	G	T	C	A	LU TAO 2::IRGC 1175-1	0	0	China	China	EAS	GJ-adm	japx
IRIS_313-10853	Hap-G	Hap43	C	C	A	C	T	C	A	G	G	G	T	C	A	ARC 10028::IRGC 20656-2	0	0	India	India	SAC	GJ-adm	japx
IRIS_313-10862	Hap-G	Hap43	C	C	A	C	T	C	A	G	G	G	T	C	A	ARC 11281::IRGC 21283-1	0	0	India	India	SAC	GJ-adm	japx
IRIS_313-11075	Hap-G	Hap43	C	C	A	C	T	C	A	G	G	G	T	C	A	KHAO NAM YEN::IRGC 29546-2	0	0	Lao People's Democratic Republic	Lao People's Democratic Republic	SEA	GJ-adm	japx
IRIS_313-11156	Hap-G	Hap43	C	C	A	C	T	C	A	G	G	G	T	C	A	KHUDWANI ACC 202::IRGC 34154-1	0	0	India	India	SAC	GJ-adm	japx
B003	Hap-G	Hap43	C	C	A	C	T	C	A	G	G	G	T	C	A	Zaoshengbai	Zaoshengbai Hao	早生白	China	China	EAS	GJ-adm	japx
B069	Hap-G	Hap43	C	C	A	C	T	C	A	G	G	G	T	C	A	Dandongludao	Dandong Lu Dao	丹东陆稻	China	China	EAS	GJ-adm	japx
B070	Hap-G	Hap43	C	C	A	C	T	C	A	G	G	G	T	C	A	Laoguangtou 83	Lao Guangtou 83	老光头83	China	China	EAS	GJ-adm	japx
B109	Hap-G	Hap43	C	C	A	C	T	C	A	G	G	G	T	C	A	Lengshuigu 2	Leng Shuigu 2	冷水谷2	China	China	EAS	GJ-adm	japx
B136	Hap-G	Hap43	C	C	A	C	T	C	A	G	G	G	T	C	A	Yuyannuo	Yu Yan Nuo	鱼眼糯	China	China	EAS	GJ-adm	japx
B148	Hap-G	Hap43	C	C	A	C	T	C	A	G	G	G	T	C	A	Lengshuinuo	Lengshui Nuo	冷水糯	China	China	EAS	GJ-adm	japx
B205	Hap-G	Hap43	C	C	A	C	T	C	A	G	G	G	T	C	A	Cunsanli	Cun San Li	寸三粒	China	China	EAS	GJ-adm	japx
CX109	Hap-G	Hap43	C	C	A	C	T	C	A	G	G	G	T	C	A	Dacca 6	0	0	Philippines	India	SAC	GJ-adm	japx
CX138	Hap-G	Hap43	C	C	A	C	T	C	A	G	G	G	T	C	A	Qd_441	0	0	China	China	EAS	GJ-adm	japx
CX139	Hap-G	Hap43	C	C	A	C	T	C	A	G	G	G	T	C	A	Amareles	0	0	Portugal	Portugal	EUR	GJ-adm	japx
CX142	Hap-G	Hap43	C	C	A	C	T	C	A	G	G	G	T	C	A	Ai Yeh Lu	0	0	China	China	EAS	GJ-adm	japx
CX205	Hap-G	Hap43	C	C	A	C	T	C	A	G	G	G	T	C	A	IR 69428-6-1-1-3-3	0	0	Philippines	Philippines	SER-IRRI	GJ-adm	japx
CX277	Hap-G	Hap43	C	C	A	C	T	C	A	G	G	G	T	C	A	02428-IL	0	0	China	China	EAS	GJ-adm	japx
CX307	Hap-G	Hap43	C	C	A	C	T	C	A	G	G	G	T	C	A	HP 121	0	0	China	China	EAS	GJ-adm	japx
CX353	Hap-G	Hap43	C	C	A	C	T	C	A	G	G	G	T	C	A	CAU 1	0	0	China	Viet Nam	SEA	GJ-adm	japx
IRIS_313-9523	Hap-G	Hap43	C	C	A	C	T	C	A	G	G	G	T	C	A	RIKUTO KEMOCHI::IRGC 2719-1	0	0	Japan	Japan	EAR	GJ-adm	japx
IRIS_313-8154	Hap-G	Hap43	C	C	A	C	T	C	A	G	G	G	T	C	A	GIGANTE VERCELLI::GERVEX 1408-C1	0	0	Italy	Italy	EUR	GJ-adm	japx
IRIS_313-11522	Hap-G	Hap43	C	C	A	C	T	C	A	G	G	G	T	C	A	XINTUAN HEI GU::IRGC 56159-1	0	0	China	China	EAS	GJ-adm	japx
IRIS_313-12060	Hap-G	Hap43	C	C	A	C	T	C	A	G	G	G	T	C	A	LIJIAN 942::IRGC 82399-1	0	0	China	China	EAS	GJ-adm	japx
IRIS_313-10459	Hap-G	Hap43	C	C	A	C	T	C	A	G	G	G	T	C	A	PI 160862-1::IRGC 1452-1	0	0	China	China	EAS	GJ-adm	japx
IRIS_313-10872	Hap-G	Hap43	C	C	A	C	T	C	A	G	G	G	T	C	A	ARC 11802::IRGC 21662-2	0	0	India	India	SAC	GJ-adm	japx
B230	Hap-G	Hap43	C	C	A	C	T	C	A	G	G	G	T	C	A	Banjiemang2	Ban Jie Mang 2	半节芒	China	China	EAS	GJ-adm	japx
CX354	Hap-G	Hap43	C	C	A	C	T	C	A	G	G	G	T	C	A	CAU 2	0	0	China	Viet Nam	SEA	GJ-adm	japx
CX282	Hap-G	Hap43	C	C	A	C	T	C	A	G	G	G	T	C	A	Lijiangxintuanheigu	Lijiangxin Tuan Hei Gu	丽江新团黑谷	China	China	EAS	GJ-adm	japx
CX284	Hap-G	Hap43	C	C	A	C	T	C	A	G	G	G	T	C	A	Han 502	0	旱502	China	China	EAS	GJ-adm	japx
CX11	Hap-G	Hap66	T	C	G	T	C	C	G	A	C	G	C	G	A	Gumei 2	Gu Mei 2	谷梅2号	China	China	EAS	GJ-adm	japx
CX32	Hap-G	Hap66	T	C	G	T	C	C	G	A	C	G	C	G	A	Manauthukha	0	0	Myanmar	Myanmar	SEA	GJ-adm	japx
IRIS_313-8927	Hap-G	Hap43	C	C	A	C	T	C	A	G	G	G	T	C	A	NABESHI::IRGC 8269-1	0	0	Taiwan	Taiwan	EAR	GJ-sbtrp	trop
IRIS_313-8999	Hap-G	Hap43	C	C	A	C	T	C	A	G	G	G	T	C	A	ARC 11430 B::IRGC 14567-1	0	0	India	India	SAC	GJ-sbtrp	trop
IRIS_313-8578	Hap-G	Hap43	C	C	A	C	T	C	A	G	G	G	T	C	A	KHAU TRA BONG::IRGC 78342-1	0	0	Viet Nam	Viet Nam	SEA	GJ-sbtrp	trop
IRIS_313-8872	Hap-G	Hap43	C	C	A	C	T	C	A	G	G	G	T	C	A	571::IRGC 48493-1	0	0	Thailand	Thailand	SEA	GJ-sbtrp	trop
IRIS_313-9048	Hap-G	Hap43	C	C	A	C	T	C	A	G	G	G	T	C	A	TSCHINANANGKA::IRGC 64935-1	0	0	Bhutan	Bhutan	SAE	GJ-sbtrp	trop
IRIS_313-8486	Hap-G	Hap43	C	C	A	C	T	C	A	G	G	G	T	C	A	DAGPA MRAS::IRGC 62166-1	0	0	Bhutan	Bhutan	SAE	GJ-sbtrp	trop
IRIS_313-8815	Hap-G	Hap43	C	C	A	C	T	C	A	G	G	G	T	C	A	JANA (NAM)::IRGC 64897-1	0	0	Bhutan	Bhutan	SAE	GJ-sbtrp	trop
IRIS_313-8857	Hap-G	Hap43	C	C	A	C	T	C	A	G	G	G	T	C	A	KAMNAM::IRGC 64902-1	0	0	Bhutan	Bhutan	SAE	GJ-sbtrp	trop
IRIS_313-8884	Hap-G	Hap43	C	C	A	C	T	C	A	G	G	G	T	C	A	E WAWNG::IRGC 71140-1	0	0	Thailand	Thailand	SEA	GJ-sbtrp	trop
IRIS_313-9529	Hap-G	Hap43	C	C	A	C	T	C	A	G	G	G	T	C	A	DAGPA BARA::IRGC 64887-1	0	0	Bhutan	Bhutan	SAE	GJ-sbtrp	trop
IRIS_313-10176	Hap-G	Hap43	C	C	A	C	T	C	A	G	G	G	T	C	A	NAM ROO::IRGC 66996-1	0	0	Thailand	Thailand	SEA	GJ-sbtrp	trop
IRIS_313-8565	Hap-G	Hap43	C	C	A	C	T	C	A	G	G	G	T	C	A	YAHNG LEU::IRGC 78279-1	0	0	Thailand	Thailand	SEA	GJ-sbtrp	trop
IRIS_313-8599	Hap-G	Hap43	C	C	A	C	T	C	A	G	G	G	T	C	A	BUE GA WA::IRGC 60824-1	0	0	Thailand	Thailand	SEA	GJ-sbtrp	trop
IRIS_313-8580	Hap-G	Hap43	C	C	A	C	T	C	A	G	G	G	T	C	A	DAM::IRGC 23710-1	0	0	Thailand	Thailand	SEA	GJ-sbtrp	trop
IRIS_313-8637	Hap-G	Hap43	C	C	A	C	T	C	A	G	G	G	T	C	A	BALINGMI::IRGC 62156-1	0	0	Bhutan	Bhutan	SAE	GJ-sbtrp	trop
IRIS_313-8011	Hap-G	Hap43	C	C	A	C	T	C	A	G	G	G	T	C	A	VIETNAM 1::C1	0	0	Viet Nam	Viet Nam	SEA	GJ-sbtrp	trop
IRIS_313-7856	Hap-G	Hap43	C	C	A	C	T	C	A	G	G	G	T	C	A	CHA LOY OE::C1	0	0	Thailand	Thailand	SEA	GJ-sbtrp	trop
IRIS_313-11494	Hap-G	Hap43	C	C	A	C	T	C	A	G	G	G	T	C	A	IC 25690::IRGC 53973-1	0	0	India	India	SAC	GJ-sbtrp	trop
IRIS_313-11623	Hap-G	Hap43	C	C	A	C	T	C	A	G	G	G	T	C	A	KAO SONG HAI::IRGC 61827-1	0	0	China	China	EAS	GJ-sbtrp	trop
IRIS_313-11691	Hap-G	Hap43	C	C	A	C	T	C	A	G	G	G	T	C	A	SHANGYIPA::IRGC 64928-1	0	0	Bhutan	Bhutan	SAE	GJ-sbtrp	trop
IRIS_313-11831	Hap-G	Hap43	C	C	A	C	T	C	A	G	G	G	T	C	A	KHAO' DAENG HAWM::IRGC 71001-1	0	0	Thailand	Thailand	SEA	GJ-sbtrp	trop
IRIS_313-11832	Hap-G	Hap43	C	C	A	C	T	C	A	G	G	G	T	C	A	AE WAWNG POO DOO::IRGC 71007-1	0	0	Thailand	Thailand	SEA	GJ-sbtrp	trop
IRIS_313-11834	Hap-G	Hap43	C	C	A	C	T	C	A	G	G	G	T	C	A	BUENG MONG LENG WE::IRGC 71088-1	0	0	Thailand	Thailand	SEA	GJ-sbtrp	trop
IRIS_313-11845	Hap-G	Hap43	C	C	A	C	T	C	A	G	G	G	T	C	A	SING SAI::IRGC 71442-2	0	0	Thailand	Thailand	SEA	GJ-sbtrp	trop
IRIS_313-11846	Hap-G	Hap43	C	C	A	C	T	C	A	G	G	G	T	C	A	TON TIA GUAY NU::IRGC 71467-1	0	0	Thailand	Thailand	SEA	GJ-sbtrp	trop
IRIS_313-11897	Hap-G	Hap43	C	C	A	C	T	C	A	G	G	G	T	C	A	PHIT CHZK::IRGC 73317-1	0	0	Thailand	Thailand	SEA	GJ-sbtrp	trop
IRIS_313-11900	Hap-G	Hap43	C	C	A	C	T	C	A	G	G	G	T	C	A	PLE LIA::IRGC 73562-1	0	0	Thailand	Thailand	SEA	GJ-sbtrp	trop
IRIS_313-11922	Hap-G	Hap43	C	C	A	C	T	C	A	G	G	G	T	C	A	KHAO' NAN::IRGC 74981-1	0	0	Thailand	Thailand	SEA	GJ-sbtrp	trop
IRIS_313-11923	Hap-G	Hap43	C	C	A	C	T	C	A	G	G	G	T	C	A	KHAO' NGAW::IRGC 74985-1	0	0	Thailand	Thailand	SEA	GJ-sbtrp	trop
IRIS_313-11924	Hap-G	Hap43	C	C	A	C	T	C	A	G	G	G	T	C	A	NAM JAM::IRGC 75069-1	0	0	Thailand	Thailand	SEA	GJ-sbtrp	trop
IRIS_313-11926	Hap-G	Hap43	C	C	A	C	T	C	A	G	G	G	T	C	A	SI NAM PUENG::IRGC 75165-1	0	0	Thailand	Thailand	SEA	GJ-sbtrp	trop
IRIS_313-11892	Hap-G	Hap43	C	C	A	C	T	C	A	G	G	G	T	C	A	HO MOK::IRGC 73171-3	0	0	Thailand	Thailand	SEA	GJ-sbtrp	trop
IRIS_313-12029	Hap-G	Hap43	C	C	A	C	T	C	A	G	G	G	T	C	A	CHAO MEO::IRGC 80273-1	0	0	Lao People's Democratic Republic	Lao People's Democratic Republic	SEA	GJ-sbtrp	trop
IRIS_313-12063	Hap-G	Hap43	C	C	A	C	T	C	A	G	G	G	T	C	A	XIENG KANG::IRGC 82533-1	0	0	Lao People's Democratic Republic	Lao People's Democratic Republic	SEA	GJ-sbtrp	trop
IRIS_313-12076	Hap-G	Hap43	C	C	A	C	T	C	A	G	G	G	T	C	A	HANG::IRGC 82842-1	0	0	Lao People's Democratic Republic	Lao People's Democratic Republic	SEA	GJ-sbtrp	trop
IRIS_313-12077	Hap-G	Hap43	C	C	A	C	T	C	A	G	G	G	T	C	A	YOI::IRGC 82855-1	0	0	Lao People's Democratic Republic	Lao People's Democratic Republic	SEA	GJ-sbtrp	trop
IRIS_313-12129	Hap-G	Hap43	C	C	A	C	T	C	A	G	G	G	T	C	A	MON LAI::IRGC 85857-1	0	0	Lao People's Democratic Republic	Lao People's Democratic Republic	SEA	GJ-sbtrp	trop
IRIS_313-12200	Hap-G	Hap43	C	C	A	C	T	C	A	G	G	G	T	C	A	LEUANG::IRGC 90000-1	0	0	Lao People's Democratic Republic	Lao People's Democratic Republic	SEA	GJ-sbtrp	trop
IRIS_313-12226	Hap-G	Hap43	C	C	A	C	T	C	A	G	G	G	T	C	A	PANG::IRGC 91987-1	0	0	Lao People's Democratic Republic	Lao People's Democratic Republic	SEA	GJ-sbtrp	trop
IRIS_313-12227	Hap-G	Hap43	C	C	A	C	T	C	A	G	G	G	T	C	A	SET::IRGC 92200-1	0	0	Lao People's Democratic Republic	Lao People's Democratic Republic	SEA	GJ-sbtrp	trop
IRIS_313-12228	Hap-G	Hap43	C	C	A	C	T	C	A	G	G	G	T	C	A	SOM::IRGC 92221-1	0	0	Lao People's Democratic Republic	Lao People's Democratic Republic	SEA	GJ-sbtrp	trop
IRIS_313-12242	Hap-G	Hap43	C	C	A	C	T	C	A	G	G	G	T	C	A	KHAO KHOT::IRGC 93892-1	0	0	Lao People's Democratic Republic	Lao People's Democratic Republic	SEA	GJ-sbtrp	trop
IRIS_313-12252	Hap-G	Hap43	C	C	A	C	T	C	A	G	G	G	T	C	A	A MOUK::IRGC 94474-1	0	0	Lao People's Democratic Republic	Lao People's Democratic Republic	SEA	GJ-sbtrp	trop
IRIS_313-12254	Hap-G	Hap43	C	C	A	C	T	C	A	G	G	G	T	C	A	BAN BONG::IRGC 94565-1	0	0	Lao People's Democratic Republic	Lao People's Democratic Republic	SEA	GJ-sbtrp	trop
IRIS_313-12257	Hap-G	Hap43	C	C	A	C	T	C	A	G	G	G	T	C	A	DENG PEE::IRGC 94991-1	0	0	Lao People's Democratic Republic	Lao People's Democratic Republic	SEA	GJ-sbtrp	trop
IRIS_313-12258	Hap-G	Hap43	C	C	A	C	T	C	A	G	G	G	T	C	A	DON::IRGC 95117-1	0	0	Lao People's Democratic Republic	Lao People's Democratic Republic	SEA	GJ-sbtrp	trop
IRIS_313-12289	Hap-G	Hap43	C	C	A	C	T	C	A	G	G	G	T	C	A	YARSABA::IRGC 97567-1	0	0	Myanmar	Myanmar	SEA	GJ-sbtrp	trop
IRIS_313-12262	Hap-G	Hap43	C	C	A	C	T	C	A	G	G	G	T	C	A	NYAE::IRGC 95302-1	0	0	Lao People's Democratic Republic	Lao People's Democratic Republic	SEA	GJ-sbtrp	trop
IRIS_313-12299	Hap-G	Hap43	C	C	A	C	T	C	A	G	G	G	T	C	A	MUANG TAY::IRGC 98382-1	0	0	Lao People's Democratic Republic	Lao People's Democratic Republic	SEA	GJ-sbtrp	trop
IRIS_313-12307	Hap-G	Hap43	C	C	A	C	T	C	A	G	G	G	T	C	A	POU::IRGC 98968-1	0	0	Lao People's Democratic Republic	Lao People's Democratic Republic	SEA	GJ-sbtrp	trop
IRIS_313-12311	Hap-G	Hap43	C	C	A	C	T	C	A	G	G	G	T	C	A	TAM::IRGC 99161-1	0	0	Lao People's Democratic Republic	Lao People's Democratic Republic	SEA	GJ-sbtrp	trop
IRIS_313-12312	Hap-G	Hap43	C	C	A	C	T	C	A	G	G	G	T	C	A	TA SENG::IRGC 99176-1	0	0	Lao People's Democratic Republic	Lao People's Democratic Republic	SEA	GJ-sbtrp	trop
IRIS_313-12313	Hap-G	Hap43	C	C	A	C	T	C	A	G	G	G	T	C	A	LAI HIN::IRGC 99305-3	0	0	Lao People's Democratic Republic	Lao People's Democratic Republic	SEA	GJ-sbtrp	trop
IRIS_313-12322	Hap-G	Hap43	C	C	A	C	T	C	A	G	G	G	T	C	A	VOK::IRGC 99831-1	0	0	Lao People's Democratic Republic	Lao People's Democratic Republic	SEA	GJ-sbtrp	trop
IRIS_313-12323	Hap-G	Hap43	C	C	A	C	T	C	A	G	G	G	T	C	A	BAN KEO::IRGC 99953-1	0	0	Lao People's Democratic Republic	Lao People's Democratic Republic	SEA	GJ-sbtrp	trop
IRIS_313-12324	Hap-G	Hap43	C	C	A	C	T	C	A	G	G	G	T	C	A	BER YA::IRGC 99970-1	0	0	Lao People's Democratic Republic	Lao People's Democratic Republic	SEA	GJ-sbtrp	trop
IRIS_313-12330	Hap-G	Hap43	C	C	A	C	T	C	A	G	G	G	T	C	A	CHAO PEE::IRGC 106767-1	0	0	Lao People's Democratic Republic	Lao People's Democratic Republic	SEA	GJ-sbtrp	trop
IRIS_313-12265	Hap-G	Hap43	C	C	A	C	T	C	A	G	G	G	T	C	A	KON SIM::IRGC 95626-1	0	0	Lao People's Democratic Republic	Lao People's Democratic Republic	SEA	GJ-sbtrp	trop
IRIS_313-12332	Hap-G	Hap43	C	C	A	C	T	C	A	G	G	G	T	C	A	DENG NYAY::IRGC 106907-1	0	0	Lao People's Democratic Republic	Lao People's Democratic Republic	SEA	GJ-sbtrp	trop
IRIS_313-12336	Hap-G	Hap43	C	C	A	C	T	C	A	G	G	G	T	C	A	DO LEUANG::IRGC 106990-1	0	0	Lao People's Democratic Republic	Lao People's Democratic Republic	SEA	GJ-sbtrp	trop
IRIS_313-12337	Hap-G	Hap43	C	C	A	C	T	C	A	G	G	G	T	C	A	DOK HIEN NOI::IRGC 107021-1	0	0	Lao People's Democratic Republic	Lao People's Democratic Republic	SEA	GJ-sbtrp	trop
IRIS_313-12340	Hap-G	Hap43	C	C	A	C	T	C	A	G	G	G	T	C	A	NYAO::IRGC 107091-1	0	0	Lao People's Democratic Republic	Lao People's Democratic Republic	SEA	GJ-sbtrp	trop
IRIS_313-12266	Hap-G	Hap43	C	C	A	C	T	C	A	G	G	G	T	C	A	KAUK PAHLING::IRGC 95823-2	0	0	Myanmar	Myanmar	SEA	GJ-sbtrp	trop
IRIS_313-12341	Hap-G	Hap43	C	C	A	C	T	C	A	G	G	G	T	C	A	NYON::IRGC 107099-1	0	0	Lao People's Democratic Republic	Lao People's Democratic Republic	SEA	GJ-sbtrp	trop
IRIS_313-12342	Hap-G	Hap43	C	C	A	C	T	C	A	G	G	G	T	C	A	HAI NA::IRGC 107117-1	0	0	Lao People's Democratic Republic	Lao People's Democratic Republic	SEA	GJ-sbtrp	trop
IRIS_313-12344	Hap-G	Hap43	C	C	A	C	T	C	A	G	G	G	T	C	A	KHAO::IRGC 107359-1	0	0	Lao People's Democratic Republic	Lao People's Democratic Republic	SEA	GJ-sbtrp	trop
IRIS_313-12345	Hap-G	Hap43	C	C	A	C	T	C	A	G	G	G	T	C	A	VIENG::IRGC 107375-2	0	0	Lao People's Democratic Republic	Lao People's Democratic Republic	SEA	GJ-sbtrp	trop
IRIS_313-12346	Hap-G	Hap43	C	C	A	C	T	C	A	G	G	G	T	C	A	LAB::IRGC 107468-1	0	0	Lao People's Democratic Republic	Lao People's Democratic Republic	SEA	GJ-sbtrp	trop
IRIS_313-12347	Hap-G	Hap43	C	C	A	C	T	C	A	G	G	G	T	C	A	LAI DAM::IRGC 107490-1	0	0	Lao People's Democratic Republic	Lao People's Democratic Republic	SEA	GJ-sbtrp	trop
IRIS_313-12348	Hap-G	Hap43	C	C	A	C	T	C	A	G	G	G	T	C	A	LOUK NOK::IRGC 107599-1	0	0	Lao People's Democratic Republic	Lao People's Democratic Republic	SEA	GJ-sbtrp	trop
IRIS_313-12349	Hap-G	Hap43	C	C	A	C	T	C	A	G	G	G	T	C	A	MAK KHEUA DENG::IRGC 107709-1	0	0	Lao People's Democratic Republic	Lao People's Democratic Republic	SEA	GJ-sbtrp	trop
IRIS_313-12350	Hap-G	Hap43	C	C	A	C	T	C	A	G	G	G	T	C	A	MAK KHEUA KANG::IRGC 107712-1	0	0	Lao People's Democratic Republic	Lao People's Democratic Republic	SEA	GJ-sbtrp	trop
IRIS_313-12351	Hap-G	Hap43	C	C	A	C	T	C	A	G	G	G	T	C	A	KHAO LOUANG::IRGC 107770-3	0	0	Lao People's Democratic Republic	Lao People's Democratic Republic	SEA	GJ-sbtrp	trop
IRIS_313-12352	Hap-G	Hap43	C	C	A	C	T	C	A	G	G	G	T	C	A	MEE::IRGC 107773-1	0	0	Lao People's Democratic Republic	Lao People's Democratic Republic	SEA	GJ-sbtrp	trop
IRIS_313-10653	Hap-G	Hap43	C	C	A	C	T	C	A	G	G	G	T	C	A	MAK KHEUA::IRGC 11628-1	0	0	Lao People's Democratic Republic	Lao People's Democratic Republic	SEA	GJ-sbtrp	trop
IRIS_313-10656	Hap-G	Hap43	C	C	A	C	T	C	A	G	G	G	T	C	A	NOK KOD::IRGC 11784-1	0	0	Lao People's Democratic Republic	Lao People's Democratic Republic	SEA	GJ-sbtrp	trop
IRIS_313-10660	Hap-G	Hap43	C	C	A	C	T	C	A	G	G	G	T	C	A	LEP HED::IRGC 11917-1	0	0	Lao People's Democratic Republic	Lao People's Democratic Republic	SEA	GJ-sbtrp	trop
IRIS_313-10679	Hap-G	Hap43	C	C	A	C	T	C	A	G	G	G	T	C	A	KHAI DO::IRGC 12903-2	0	0	Lao People's Democratic Republic	Lao People's Democratic Republic	SEA	GJ-sbtrp	trop
IRIS_313-10834	Hap-G	Hap43	C	C	A	C	T	C	A	G	G	G	T	C	A	IARI 11387::IRGC 19573-1	0	0	India	India	SAC	GJ-sbtrp	trop
IRIS_313-10848	Hap-G	Hap43	C	C	A	C	T	C	A	G	G	G	T	C	A	ARC 6188::IRGC 20370-1	0	0	India	India	SAC	GJ-sbtrp	trop
IRIS_313-10865	Hap-G	Hap43	C	C	A	C	T	C	A	G	G	G	T	C	A	ARC 11424::IRGC 21380-2	0	0	India	India	SAC	GJ-sbtrp	trop
IRIS_313-10866	Hap-G	Hap43	C	C	A	C	T	C	A	G	G	G	T	C	A	ARC 11478::IRGC 21418-1	0	0	India	India	SAC	GJ-sbtrp	trop
IRIS_313-10867	Hap-G	Hap43	C	C	A	C	T	C	A	G	G	G	T	C	A	ARC 11538::IRGC 21463-1	0	0	India	India	SAC	GJ-sbtrp	trop
IRIS_313-10870	Hap-G	Hap43	C	C	A	C	T	C	A	G	G	G	T	C	A	ARC 11768::IRGC 21630-1	0	0	India	India	SAC	GJ-sbtrp	trop
IRIS_313-10884	Hap-G	Hap43	C	C	A	C	T	C	A	G	G	G	T	C	A	ARC 12493::IRGC 22098-1	0	0	India	India	SAC	GJ-sbtrp	trop
IRIS_313-10886	Hap-G	Hap43	C	C	A	C	T	C	A	G	G	G	T	C	A	ARC 12655::IRGC 22226-2	0	0	India	India	SAC	GJ-sbtrp	trop
IRIS_313-10888	Hap-G	Hap43	C	C	A	C	T	C	A	G	G	G	T	C	A	ARC 12726::IRGC 22288-2	0	0	India	India	SAC	GJ-sbtrp	trop
IRIS_313-10889	Hap-G	Hap43	C	C	A	C	T	C	A	G	G	G	T	C	A	ARC 12730::IRGC 22291-1	0	0	India	India	SAC	GJ-sbtrp	trop
IRIS_313-10890	Hap-G	Hap43	C	C	A	C	T	C	A	G	G	G	T	C	A	ARC 12861::IRGC 22395-1	0	0	India	India	SAC	GJ-sbtrp	trop
IRIS_313-10893	Hap-G	Hap43	C	C	A	C	T	C	A	G	G	G	T	C	A	ARC 13156::IRGC 22514-1	0	0	India	India	SAC	GJ-sbtrp	trop
IRIS_313-10895	Hap-G	Hap43	C	C	A	C	T	C	A	G	G	G	T	C	A	ARC 13257::IRGC 22608-1	0	0	India	India	SAC	GJ-sbtrp	trop
IRIS_313-10922	Hap-G	Hap43	C	C	A	C	T	C	A	G	G	G	T	C	A	R 258::IRGC 23702-2	0	0	Lao People's Democratic Republic	Lao People's Democratic Republic	SEA	GJ-sbtrp	trop
IRIS_313-10923	Hap-G	Hap43	C	C	A	C	T	C	A	G	G	G	T	C	A	CHABLI CHABOL GLANG::IRGC 23706-1	0	0	Thailand	Thailand	SEA	GJ-sbtrp	trop
IRIS_313-11073	Hap-G	Hap43	C	C	A	C	T	C	A	G	G	G	T	C	A	KHAO DAM::IRGC 29481-3	0	0	Lao People's Democratic Republic	Lao People's Democratic Republic	SEA	GJ-sbtrp	trop
IRIS_313-11077	Hap-G	Hap43	C	C	A	C	T	C	A	G	G	G	T	C	A	LAI HANG HMA::IRGC 29608-2	0	0	Lao People's Democratic Republic	Lao People's Democratic Republic	SEA	GJ-sbtrp	trop
IRIS_313-11093	Hap-G	Hap43	C	C	A	C	T	C	A	G	G	G	T	C	A	KHAO TAM::IRGC 30085-2	0	0	Lao People's Democratic Republic	Lao People's Democratic Republic	SEA	GJ-sbtrp	trop
IRIS_313-11094	Hap-G	Hap43	C	C	A	C	T	C	A	G	G	G	T	C	A	MAK BOUAP::IRGC 30106-3	0	0	Lao People's Democratic Republic	Lao People's Democratic Republic	SEA	GJ-sbtrp	trop
IRIS_313-11127	Hap-G	Hap43	C	C	A	C	T	C	A	G	G	G	T	C	A	BUBAW::IRGC 32989-2	0	0	Myanmar	Myanmar	SEA	GJ-sbtrp	trop
IRIS_313-11195	Hap-G	Hap43	C	C	A	C	T	C	A	G	G	G	T	C	A	KHAW KAR 13::IRGC 36711-1	0	0	Myanmar	Myanmar	SEA	GJ-sbtrp	trop
B134	Hap-G	Hap43	C	C	A	C	T	C	A	G	G	G	T	C	A	Xishi 15	0	西什15	China	China	EAS	GJ-sbtrp	trop
B241	Hap-G	Hap43	C	C	A	C	T	C	A	G	G	G	T	C	A	Lamujia	La Mu Jia	拉木加	China	China	EAS	GJ-sbtrp	trop
B245	Hap-G	Hap43	C	C	A	C	T	C	A	G	G	G	T	C	A	Shanjiugu	Shan Jiugu	山酒谷	China	China	EAS	GJ-sbtrp	trop
B266	Hap-G	Hap43	C	C	A	C	T	C	A	G	G	G	T	C	A	Haomake (K)	Hao Make (K)	毫马克(K)	China	China	EAS	GJ-sbtrp	trop
IRIS_313-7859	Hap-G	Hap56	C	T	A	C	C	A	G	A	C	G	C	G	A	CIRAD 358::C1	0	0	Cote d'Ivoire	Cote d'Ivoire	WAF	GJ-sbtrp	trop
IRIS_313-15904	Hap-G	Hap43	C	C	A	C	T	C	A	G	G	G	T	C	A	JINBUBYEO::G1	0	0	Korea, Republic of	Korea, Republic of	EAR	GJ-tmp	temp
IRIS_313-8399	Hap-G	Hap43	C	C	A	C	T	C	A	G	G	G	T	C	A	68-2::IRGC 14546-1	0	0	France	France	EUR	GJ-tmp	temp
IRIS_313-8890	Hap-G	Hap43	C	C	A	C	T	C	A	G	G	G	T	C	A	WIR 1072::IRGC 57496-1	0	0	Belgium	Belgium	EUR	GJ-tmp	temp
IRIS_313-9346	Hap-G	Hap43	C	C	A	C	T	C	A	G	G	G	T	C	A	SHINCHIKU IKU 103::IRGC 10430-1	0	0	Taiwan	Taiwan	EAR	GJ-tmp	temp
IRIS_313-9814	Hap-G	Hap43	C	C	A	C	T	C	A	G	G	G	T	C	A	AMARELO::IRGC 9389-1	0	0	Hungary	Hungary	EUR	GJ-tmp	temp
IRIS_313-9140	Hap-G	Hap43	C	C	A	C	T	C	A	G	G	G	T	C	A	81 A 32::IRGC 60162-1	0	0	China	China	EAS	GJ-tmp	temp
IRIS_313-9438	Hap-G	Hap43	C	C	A	C	T	C	A	G	G	G	T	C	A	7507-137::IRGC 40081-1	0	0	Japan	Japan	EAR	GJ-tmp	temp
IRIS_313-9724	Hap-G	Hap43	C	C	A	C	T	C	A	G	G	G	T	C	A	AI DA ZHONG::IRGC 59348-1	0	0	China	China	EAS	GJ-tmp	temp
IRIS_313-9759	Hap-G	Hap43	C	C	A	C	T	C	A	G	G	G	T	C	A	OEIRAS::IRGC 286-1	0	0	Portugal	Portugal	EUR	GJ-tmp	temp
IRIS_313-9880	Hap-G	Hap43	C	C	A	C	T	C	A	G	G	G	T	C	A	PI 282203::IRGC 16292-1	0	0	Hungary	Hungary	EUR	GJ-tmp	temp
IRIS_313-9703	Hap-G	Hap43	C	C	A	C	T	C	A	G	G	G	T	C	A	CHIANAN 8::IRGC 90-1	0	0	Taiwan	Taiwan	EAR	GJ-tmp	temp
IRIS_313-9770	Hap-G	Hap43	C	C	A	C	T	C	A	G	G	G	T	C	A	RAZZA 77::IRGC 3130-1	0	0	Italy	Italy	EUR	GJ-tmp	temp
IRIS_313-9811	Hap-G	Hap43	C	C	A	C	T	C	A	G	G	G	T	C	A	KOPANCSI KEREK::IRGC 9305-1	0	0	Hungary	Hungary	EUR	GJ-tmp	temp
IRIS_313-10258	Hap-G	Hap43	C	C	A	C	T	C	A	G	G	G	T	C	A	BULI INIA::IRGC 116961-1	0	0	Chile	Chile	SAM	GJ-tmp	temp
IRIS_313-9249	Hap-G	Hap43	C	C	A	C	T	C	A	G	G	G	T	C	A	KANU DAM::IRGC 29755-1	0	0	Cambodia	Cambodia	SEA	GJ-tmp	temp
IRIS_313-8444	Hap-G	Hap43	C	C	A	C	T	C	A	G	G	G	T	C	A	M 203::IRGC 76309-1	0	0	United States of America	United States of America	NAM	GJ-tmp	temp
IRIS_313-8502	Hap-G	Hap43	C	C	A	C	T	C	A	G	G	G	T	C	A	M 102::IRGC 76307-1	0	0	United States of America	United States of America	NAM	GJ-tmp	temp
IRIS_313-8665	Hap-G	Hap43	C	C	A	C	T	C	A	G	G	G	T	C	A	M 7::IRGC 34281-1	0	0	United States of America	United States of America	NAM	GJ-tmp	temp
IRIS_313-8755	Hap-G	Hap43	C	C	A	C	T	C	A	G	G	G	T	C	A	NORIN 6::IRGC 2633-1	0	0	Japan	Japan	EAR	GJ-tmp	temp
IRIS_313-8856	Hap-G	Hap43	C	C	A	C	T	C	A	G	G	G	T	C	A	S 201::IRGC 55230-1	0	0	United States of America	United States of America	NAM	GJ-tmp	temp
IRIS_313-9233	Hap-G	Hap43	C	C	A	C	T	C	A	G	G	G	T	C	A	CHUNG YI::IRGC 1427-1	0	0	China	China	EAS	GJ-tmp	temp
IRIS_313-9410	Hap-G	Hap43	C	C	A	C	T	C	A	G	G	G	T	C	A	CI 9498::IRGC 2134-1	0	0	United States of America	United States of America	NAM	GJ-tmp	temp
IRIS_313-9701	Hap-G	Hap43	C	C	A	C	T	C	A	G	G	G	T	C	A	TAICHUNG 65::IRGC 79-1	0	0	Taiwan	Taiwan	EAR	GJ-tmp	temp
IRIS_313-9702	Hap-G	Hap43	C	C	A	C	T	C	A	G	G	G	T	C	A	TAICHUNG 179::IRGC 85-1	0	0	Taiwan	Taiwan	EAR	GJ-tmp	temp
IRIS_313-9725	Hap-G	Hap43	C	C	A	C	T	C	A	G	G	G	T	C	A	DA DAO TOU::IRGC 59499-1	0	0	China	China	EAS	GJ-tmp	temp
IRIS_313-9769	Hap-G	Hap43	C	C	A	C	T	C	A	G	G	G	T	C	A	MURASAHITSUTSURI::IRGC 2493-1	0	0	Japan	Japan	EAR	GJ-tmp	temp
IRIS_313-9782	Hap-G	Hap43	C	C	A	C	T	C	A	G	G	G	T	C	A	BENLLOK::IRGC 3404-1	0	0	Peru	Peru	SAM	GJ-tmp	temp
IRIS_313-9790	Hap-G	Hap43	C	C	A	C	T	C	A	G	G	G	T	C	A	JAPONES BALILLA::IRGC 5785-1	0	0	Uruguay	Uruguay	SAM	GJ-tmp	temp
IRIS_313-9813	Hap-G	Hap43	C	C	A	C	T	C	A	G	G	G	T	C	A	SZANISZLO 2::IRGC 9353-1	0	0	Hungary	Hungary	EUR	GJ-tmp	temp
IRIS_313-9839	Hap-G	Hap43	C	C	A	C	T	C	A	G	G	G	T	C	A	O. SATIVA::IRGC 12876-1	0	0	Spain	Spain	EUR	GJ-tmp	temp
IRIS_313-9886	Hap-G	Hap43	C	C	A	C	T	C	A	G	G	G	T	C	A	HUK ZO::IRGC 19760-1	0	0	Korea, Republic of	Korea, Republic of	EAR	GJ-tmp	temp
IRIS_313-9887	Hap-G	Hap43	C	C	A	C	T	C	A	G	G	G	T	C	A	JEUK DO::IRGC 19775-1	0	0	Korea, Republic of	Korea, Republic of	EAR	GJ-tmp	temp
IRIS_313-9961	Hap-G	Hap43	C	C	A	C	T	C	A	G	G	G	T	C	A	WIR 884::IRGC 51591-1	0	0	Norway	Norway	EUR	GJ-tmp	temp
IRIS_313-9964	Hap-G	Hap43	C	C	A	C	T	C	A	G	G	G	T	C	A	WIR 1951::IRGC 51643-1	0	0	Georgia	Georgia	EUR	GJ-tmp	temp
IRIS_313-9996	Hap-G	Hap43	C	C	A	C	T	C	A	G	G	G	T	C	A	SUWEON 295::IRGC 58368-1	0	0	Korea, Republic of	Korea, Republic of	EAR	GJ-tmp	temp
IRIS_313-10014	Hap-G	Hap43	C	C	A	C	T	C	A	G	G	G	T	C	A	SANT ANDREA::IRGC 65732-1	0	0	Italy	Italy	EUR	GJ-tmp	temp
IRIS_313-10083	Hap-G	Hap43	C	C	A	C	T	C	A	G	G	G	T	C	A	BETIS::IRGC 74581-1	0	0	Spain	Spain	EUR	GJ-tmp	temp
IRIS_313-10084	Hap-G	Hap43	C	C	A	C	T	C	A	G	G	G	T	C	A	SENIA::IRGC 74582-1	0	0	Spain	Spain	EUR	GJ-tmp	temp
IRIS_313-10089	Hap-G	Hap43	C	C	A	C	T	C	A	G	G	G	T	C	A	KALIN::IRGC 77312-1	0	0	Bulgaria	Bulgaria	EUR	GJ-tmp	temp
IRIS_313-10092	Hap-G	Hap43	C	C	A	C	T	C	A	G	G	G	T	C	A	CHALBYEO::IRGC 77639-1	0	0	Korea, Republic of	Korea, Republic of	EAR	GJ-tmp	temp
IRIS_313-10093	Hap-G	Hap43	C	C	A	C	T	C	A	G	G	G	T	C	A	CHEONJUDO::IRGC 77644-1	0	0	Korea, Republic of	Korea, Republic of	EAR	GJ-tmp	temp
IRIS_313-10164	Hap-G	Hap43	C	C	A	C	T	C	A	G	G	G	T	C	A	HAN NUO::IRGC 59591-1	0	0	China	China	EAS	GJ-tmp	temp
IRIS_313-8481	Hap-G	Hap43	C	C	A	C	T	C	A	G	G	G	T	C	A	DAN YAN NUO::IRGC 4860-1	0	0	China	China	EAS	GJ-tmp	temp
IRIS_313-10242	Hap-G	Hap43	C	C	A	C	T	C	A	G	G	G	T	C	A	H 305-84::IRGC 116988-1	0	0	Hungary	Hungary	EUR	GJ-tmp	temp
IRIS_313-9771	Hap-G	Hap43	C	C	A	C	T	C	A	G	G	G	T	C	A	BERGREIS::IRGC 3150-1	0	0	Austria	Austria	EUR	GJ-tmp	temp
IRIS_313-10373	Hap-G	Hap43	C	C	A	C	T	C	A	G	G	G	T	C	A	IR 68333-R-R-B-19::IRGC 117381-1	0	0	Philippines	Philippines	SER-IRRI	GJ-tmp	temp
IRIS_313-8387	Hap-G	Hap43	C	C	A	C	T	C	A	G	G	G	T	C	A	FU LI HONG::IRGC 70250-1	0	0	China	China	EAS	GJ-tmp	temp
IRIS_313-10124	Hap-G	Hap43	C	C	A	C	T	C	A	G	G	G	T	C	A	GALSAEGSSAL SHAREI::IRGC 82881-1	0	0	Korea, Republic of	Korea, Republic of	EAR	GJ-tmp	temp
IRIS_313-10228	Hap-G	Hap43	C	C	A	C	T	C	A	G	G	G	T	C	A	HAN NUO::IRGC 82350-1	0	0	China	China	EAS	GJ-tmp	temp
IRIS_313-8134	Hap-G	Hap43	C	C	A	C	T	C	A	G	G	G	T	C	A	S 102/2::GERVEX 1251-C1	0	0	Portugal	Portugal	EUR	GJ-tmp	temp
IRIS_313-8026	Hap-G	Hap43	C	C	A	C	T	C	A	G	G	G	T	C	A	GIOVANNI MARCHETTI::GERVEX 62-C1	0	0	Italy	Italy	EUR	GJ-tmp	temp
IRIS_313-8097	Hap-G	Hap43	C	C	A	C	T	C	A	G	G	G	T	C	A	ULLAL::GERVEX 556-C1	0	0	Spain	Spain	EUR	GJ-tmp	temp
IRIS_313-8118	Hap-G	Hap43	C	C	A	C	T	C	A	G	G	G	T	C	A	IBO 400::GERVEX 943-C1	0	0	Portugal	Portugal	EUR	GJ-tmp	temp
IRIS_313-8145	Hap-G	Hap43	C	C	A	C	T	C	A	G	G	G	T	C	A	SUPER::GERVEX 1304-C1	0	0	Portugal	Tanzania	EAF	GJ-tmp	temp
IRIS_313-8126	Hap-G	Hap43	C	C	A	C	T	C	A	G	G	G	T	C	A	PLOVDIV 24::GERVEX 1168-C1	0	0	Bulgaria	Bulgaria	EUR	GJ-tmp	temp
IRIS_313-8141	Hap-G	Hap43	C	C	A	C	T	C	A	G	G	G	T	C	A	SELN 244 A 6-20::GERVEX 1273-C1	0	0	Australia	Australia	OCE	GJ-tmp	temp
IRIS_313-8216	Hap-G	Hap43	C	C	A	C	T	C	A	G	G	G	T	C	A	ROXANI::GERVEX 1686-C1	0	0	Greece	Greece	EUR	GJ-tmp	temp
IRIS_313-8039	Hap-G	Hap43	C	C	A	C	T	C	A	G	G	G	T	C	A	LOTO::GERVEX 104-C1	0	0	Italy	Italy	EUR	GJ-tmp	temp
IRIS_313-8111	Hap-G	Hap43	C	C	A	C	T	C	A	G	G	G	T	C	A	CARRICO::GERVEX 828-C1	0	0	Portugal	Portugal	EUR	GJ-tmp	temp
IRIS_313-8085	Hap-G	Hap43	C	C	A	C	T	C	A	G	G	G	T	C	A	CLOT::GERVEX 523-C1	0	0	Spain	Spain	EUR	GJ-tmp	temp
IRIS_313-8024	Hap-G	Hap43	C	C	A	C	T	C	A	G	G	G	T	C	A	RIBE 253::GERVEX 54-C1	0	0	Italy	Italy	EUR	GJ-tmp	temp
IRIS_313-8052	Hap-G	Hap43	C	C	A	C	T	C	A	G	G	G	T	C	A	SMERALDO::GERVEX 138-C1	0	0	Italy	Italy	EUR	GJ-tmp	temp
IRIS_313-8136	Hap-G	Hap43	C	C	A	C	T	C	A	G	G	G	T	C	A	SAFARI::GERVEX 1256-C1	0	0	Portugal	Portugal	EUR	GJ-tmp	temp
IRIS_313-8095	Hap-G	Hap43	C	C	A	C	T	C	A	G	G	G	T	C	A	SHSS 53::GERVEX 550-C1	0	0	Spain	Spain	EUR	GJ-tmp	temp
IRIS_313-8138	Hap-G	Hap43	C	C	A	C	T	C	A	G	G	G	T	C	A	SALOIO::GERVEX 1259-C1	0	0	Portugal	Portugal	EUR	GJ-tmp	temp
IRIS_313-8105	Hap-G	Hap43	C	C	A	C	T	C	A	G	G	G	T	C	A	THAIPERLA::GERVEX 696-C1	0	0	United States of America	United States of America	NAM	GJ-tmp	temp
IRIS_313-8151	Hap-G	Hap43	C	C	A	C	T	C	A	G	G	G	T	C	A	VALTEJO::GERVEX 1355-C1	0	0	Portugal	Portugal	EUR	GJ-tmp	temp
IRIS_313-8149	Hap-G	Hap43	C	C	A	C	T	C	A	G	G	G	T	C	A	TOPAZIO::GERVEX 1332-C1	0	0	Portugal	Portugal	EUR	GJ-tmp	temp
IRIS_313-8200	Hap-G	Hap43	C	C	A	C	T	C	A	G	G	G	T	C	A	OPALE::GERVEX 1667-C1	0	0	Italy	Italy	EUR	GJ-tmp	temp
IRIS_313-8032	Hap-G	Hap43	C	C	A	C	T	C	A	G	G	G	T	C	A	PIEMONTE::GERVEX 81-C1	0	0	Italy	Italy	EUR	GJ-tmp	temp
IRIS_313-8129	Hap-G	Hap43	C	C	A	C	T	C	A	G	G	G	T	C	A	RODINA::GERVEX 1234-C1	0	0	Bulgaria	Bulgaria	EUR	GJ-tmp	temp
IRIS_313-8123	Hap-G	Hap43	C	C	A	C	T	C	A	G	G	G	T	C	A	MUGA::GERVEX 1099-C1	0	0	Portugal	Portugal	EUR	GJ-tmp	temp
IRIS_313-8099	Hap-G	Hap43	C	C	A	C	T	C	A	G	G	G	T	C	A	FLIPPER::GERVEX 597-C1	0	0	Italy	Italy	EUR	GJ-tmp	temp
IRIS_313-8135	Hap-G	Hap43	C	C	A	C	T	C	A	G	G	G	T	C	A	SAEDINENIE::GERVEX 1255-C1	0	0	Bulgaria	Bulgaria	EUR	GJ-tmp	temp
IRIS_313-8090	Hap-G	Hap43	C	C	A	C	T	C	A	G	G	G	T	C	A	MARENY::GERVEX 535-C1	0	0	Spain	Spain	EUR	GJ-tmp	temp
IRIS_313-8204	Hap-G	Hap43	C	C	A	C	T	C	A	G	G	G	T	C	A	S 102::GERVEX 1671-C1	0	0	United States of America	United States of America	NAM	GJ-tmp	temp
IRIS_313-8119	Hap-G	Hap43	C	C	A	C	T	C	A	G	G	G	T	C	A	JUBILIENI::GERVEX 992-C1	0	0	Bulgaria	Bulgaria	EUR	GJ-tmp	temp
IRIS_313-8084	Hap-G	Hap43	C	C	A	C	T	C	A	G	G	G	T	C	A	CAPATAZ::GERVEX 521-C1	0	0	Spain	Spain	EUR	GJ-tmp	temp
IRIS_313-8171	Hap-G	Hap43	C	C	A	C	T	C	A	G	G	G	T	C	A	AUZGUSTA::GERVEX 1634-C1	0	0	Hungary	Hungary	EUR	GJ-tmp	temp
IRIS_313-8075	Hap-G	Hap43	C	C	A	C	T	C	A	G	G	G	T	C	A	HARRA::GERVEX 501-C1	0	0	Australia	Australia	OCE	GJ-tmp	temp
IRIS_313-8208	Hap-G	Hap43	C	C	A	C	T	C	A	G	G	G	T	C	A	LUSITO IRRADIADO 859-85-2::GERVEX 1676-C1	0	0	Portugal	Portugal	EUR	GJ-tmp	temp
IRIS_313-8112	Hap-G	Hap43	C	C	A	C	T	C	A	G	G	G	T	C	A	CHIPKA::GERVEX 837-C1	0	0	Bulgaria	Bulgaria	EUR	GJ-tmp	temp
IRIS_313-8096	Hap-G	Hap43	C	C	A	C	T	C	A	G	G	G	T	C	A	SR 113::GERVEX 553-C1	0	0	Spain	Spain	EUR	GJ-tmp	temp
IRIS_313-8033	Hap-G	Hap43	C	C	A	C	T	C	A	G	G	G	T	C	A	LOMELLINO::GERVEX 83-C1	0	0	Italy	Italy	EUR	GJ-tmp	temp
IRIS_313-8125	Hap-G	Hap43	C	C	A	C	T	C	A	G	G	G	T	C	A	PLOVDIV 22::GERVEX 1167-C1	0	0	Bulgaria	Bulgaria	EUR	GJ-tmp	temp
IRIS_313-8132	Hap-G	Hap43	C	C	A	C	T	C	A	G	G	G	T	C	A	RUBI::GERVEX 1247-C1	0	0	Portugal	Portugal	EUR	GJ-tmp	temp
IRIS_313-8164	Hap-G	Hap43	C	C	A	C	T	C	A	G	G	G	T	C	A	YRM 6-2::GERVEX 1508-C1	0	0	Australia	Australia	OCE	GJ-tmp	temp
IRIS_313-8165	Hap-G	Hap43	C	C	A	C	T	C	A	G	G	G	T	C	A	CIGALON::GERVEX 1514-C1	0	0	France	France	EUR	GJ-tmp	temp
IRIS_313-8160	Hap-G	Hap43	C	C	A	C	T	C	A	G	G	G	T	C	A	CT 58::GERVEX 1491-C1	0	0	Colombia	Colombia	SAM	GJ-tmp	temp
IRIS_313-8128	Hap-G	Hap43	C	C	A	C	T	C	A	G	G	G	T	C	A	PRECOZ 2 F A::GERVEX 1182-C1	0	0	Argentina	Argentina	SAM	GJ-tmp	temp
IRIS_313-8162	Hap-G	Hap43	C	C	A	C	T	C	A	G	G	G	T	C	A	RPC 12::GERVEX 1505-C1	0	0	China	China	EAS	GJ-tmp	temp
IRIS_313-8217	Hap-G	Hap43	C	C	A	C	T	C	A	G	G	G	T	C	A	SAKHA 102::GERVEX 1687-C1	0	0	Egypt	Egypt	NAF	GJ-tmp	temp
IRIS_313-8218	Hap-G	Hap43	C	C	A	C	T	C	A	G	G	G	T	C	A	SAKHA 103::GERVEX 1688-C1	0	0	Egypt	Egypt	NAF	GJ-tmp	temp
IRIS_313-8140	Hap-G	Hap43	C	C	A	C	T	C	A	G	G	G	T	C	A	SANGHAI::GERVEX 1264-C1	0	0	China	China	EAS	GJ-tmp	temp
IRIS_313-11536	Hap-G	Hap43	C	C	A	C	T	C	A	G	G	G	T	C	A	WIR 2091::IRGC 57536-1	0	0	Georgia	Georgia	EUR	GJ-tmp	temp
IRIS_313-11571	Hap-G	Hap43	C	C	A	C	T	C	A	G	G	G	T	C	A	BAI MANG AI ZHONG::IRGC 59408-1	0	0	China	China	EAS	GJ-tmp	temp
IRIS_313-11574	Hap-G	Hap43	C	C	A	C	T	C	A	G	G	G	T	C	A	HEI TOU HONG::IRGC 59595-1	0	0	China	China	EAS	GJ-tmp	temp
IRIS_313-11575	Hap-G	Hap43	C	C	A	C	T	C	A	G	G	G	T	C	A	HONG PI NUO::IRGC 59638-1	0	0	China	China	EAS	GJ-tmp	temp
IRIS_313-11582	Hap-G	Hap43	C	C	A	C	T	C	A	G	G	G	T	C	A	WAN GENG BAI DAO TOU::IRGC 59948-1	0	0	China	China	EAS	GJ-tmp	temp
IRIS_313-11584	Hap-G	Hap43	C	C	A	C	T	C	A	G	G	G	T	C	A	YI SUI QI::IRGC 60088-1	0	0	China	China	EAS	GJ-tmp	temp
IRIS_313-11651	Hap-G	Hap43	C	C	A	C	T	C	A	G	G	G	T	C	A	FEI ZHAO 12::IRGC 62683-1	0	0	China	China	EAS	GJ-tmp	temp
IRIS_313-11653	Hap-G	Hap43	C	C	A	C	T	C	A	G	G	G	T	C	A	MA SHE 8::IRGC 62750-1	0	0	China	China	EAS	GJ-tmp	temp
IRIS_313-11654	Hap-G	Hap43	C	C	A	C	T	C	A	G	G	G	T	C	A	PL 3165::IRGC 62827-1	0	0	China	China	EAS	GJ-tmp	temp
IRIS_313-11655	Hap-G	Hap43	C	C	A	C	T	C	A	G	G	G	T	C	A	SI WAN 14::IRGC 63019-1	0	0	China	China	EAS	GJ-tmp	temp
IRIS_313-11661	Hap-G	Hap43	C	C	A	C	T	C	A	G	G	G	T	C	A	91-382::IRGC 63464-1	0	0	Bhutan	Bhutan	SAE	GJ-tmp	temp
IRIS_313-11672	Hap-G	Hap43	C	C	A	C	T	C	A	G	G	G	T	C	A	RAI MANULA::IRGC 64138-1	0	0	Nepal	Nepal	SAC	GJ-tmp	temp
IRIS_313-11702	Hap-G	Hap43	C	C	A	C	T	C	A	G	G	G	T	C	A	CN 1067::IRGC 65680-1	0	0	United States of America	United States of America	NAM	GJ-tmp	temp
IRIS_313-11803	Hap-G	Hap43	C	C	A	C	T	C	A	G	G	G	T	C	A	MAO ZHA NUO::IRGC 70335-1	0	0	China	China	EAS	GJ-tmp	temp
IRIS_313-11829	Hap-G	Hap43	C	C	A	C	T	C	A	G	G	G	T	C	A	MUNJI::IRGC 70928-1	0	0	Pakistan	Pakistan	SAW	GJ-tmp	temp
IRIS_313-11875	Hap-G	Hap43	C	C	A	C	T	C	A	G	G	G	T	C	A	CHUBU 17::IRGC 72505-1	0	0	Japan	Japan	EAR	GJ-tmp	temp
IRIS_313-11800	Hap-G	Hap43	C	C	A	C	T	C	A	G	G	G	T	C	A	FAN GENG 6::IRGC 70243-1	0	0	China	China	EAS	GJ-tmp	temp
IRIS_313-11908	Hap-G	Hap43	C	C	A	C	T	C	A	G	G	G	T	C	A	DUAN SHEN ZI::IRGC 73962-1	0	0	China	China	EAS	GJ-tmp	temp
IRIS_313-11931	Hap-G	Hap43	C	C	A	C	T	C	A	G	G	G	T	C	A	PEI ZAO 15::IRGC 75247-1	0	0	China	China	EAS	GJ-tmp	temp
IRIS_313-11890	Hap-G	Hap43	C	C	A	C	T	C	A	G	G	G	T	C	A	C 722323::IRGC 73147-1	0	0	Taiwan	Taiwan	EAR	GJ-tmp	temp
IRIS_313-11973	Hap-G	Hap43	C	C	A	C	T	C	A	G	G	G	T	C	A	NOINJO::IRGC 77669-1	0	0	Korea, Republic of	Korea, Republic of	EAR	GJ-tmp	temp
IRIS_313-12003	Hap-G	Hap43	C	C	A	C	T	C	A	G	G	G	T	C	A	GYEONGSAN 1::IRGC 79404-1	0	0	Korea, Republic of	Korea, Republic of	EAR	GJ-tmp	temp
IRIS_313-11981	Hap-G	Hap43	C	C	A	C	T	C	A	G	G	G	T	C	A	TAICHUNG 188::IRGC 78209-1	0	0	Taiwan	Taiwan	EAR	GJ-tmp	temp
IRIS_313-11984	Hap-G	Hap43	C	C	A	C	T	C	A	G	G	G	T	C	A	BLAU BLA::IRGC 78460-1	0	0	Viet Nam	Viet Nam	SEA	GJ-tmp	temp
IRIS_313-12054	Hap-G	Hap43	C	C	A	C	T	C	A	G	G	G	T	C	A	HUA 24::IRGC 82127-1	0	0	China	China	EAS	GJ-tmp	temp
IRIS_313-12217	Hap-G	Hap43	C	C	A	C	T	C	A	G	G	G	T	C	A	WEONJU 8::IRGC 90845-1	0	0	Korea, Republic of	Korea, Republic of	EAR	GJ-tmp	temp
IRIS_313-10440	Hap-G	Hap43	C	C	A	C	T	C	A	G	G	G	T	C	A	NAGKAYAT::IRGC 584-1	0	0	Philippines	Philippines	SER	GJ-tmp	temp
IRIS_313-10429	Hap-G	Hap43	C	C	A	C	T	C	A	G	G	G	T	C	A	TAICHUNG 150::IRGC 80-1	0	0	Taiwan	Taiwan	EAR	GJ-tmp	temp
IRIS_313-10430	Hap-G	Hap43	C	C	A	C	T	C	A	G	G	G	T	C	A	GINMASARI::IRGC 242-1	0	0	Japan	Japan	EAR	GJ-tmp	temp
IRIS_313-10469	Hap-G	Hap43	C	C	A	C	T	C	A	G	G	G	T	C	A	KINUGASAWASE::IRGC 2609-1	0	0	Japan	Japan	EAR	GJ-tmp	temp
IRIS_313-10558	Hap-G	Hap43	C	C	A	C	T	C	A	G	G	G	T	C	A	LITCHIKIANG::IRGC 7287-1	0	0	China	China	EAS	GJ-tmp	temp
IRIS_313-10563	Hap-G	Hap43	C	C	A	C	T	C	A	G	G	G	T	C	A	SHA TIAO TSAO::IRGC 7339-1	0	0	0	China	EAS	GJ-tmp	temp
IRIS_313-10564	Hap-G	Hap43	C	C	A	C	T	C	A	G	G	G	T	C	A	250 KUNGANI 1::IRGC 7370-1	0	0	Japan	Japan	EAR	GJ-tmp	temp
IRIS_313-10567	Hap-G	Hap43	C	C	A	C	T	C	A	G	G	G	T	C	A	AIKAWA 44::IRGC 7676-1	0	0	Japan	Japan	EAR	GJ-tmp	temp
IRIS_313-10570	Hap-G	Hap43	C	C	A	C	T	C	A	G	G	G	T	C	A	CHUSEI HONEN::IRGC 7777-1	0	0	Japan	Japan	EAR	GJ-tmp	temp
IRIS_313-10583	Hap-G	Hap43	C	C	A	C	T	C	A	G	G	G	T	C	A	TSAO SIAO PEH TAO::IRGC 8265-2	0	0	China	China	EAS	GJ-tmp	temp
IRIS_313-10631	Hap-G	Hap43	C	C	A	C	T	C	A	G	G	G	T	C	A	SHINCHIKU IKU 97::IRGC 10429-1	0	0	Taiwan	Taiwan	EAR	GJ-tmp	temp
IRIS_313-10642	Hap-G	Hap43	C	C	A	C	T	C	A	G	G	G	T	C	A	SACHIKAZE::IRGC 10891-1	0	0	Japan	Japan	EAR	GJ-tmp	temp
IRIS_313-10618	Hap-G	Hap43	C	C	A	C	T	C	A	G	G	G	T	C	A	CHINES::IRGC 9316-1	0	0	0	Portugal	EUR	GJ-tmp	temp
IRIS_313-10677	Hap-G	Hap43	C	C	A	C	T	C	A	G	G	G	T	C	A	DEWAMINORI::IRGC 12743-1	0	0	Japan	Japan	EAR	GJ-tmp	temp
IRIS_313-10838	Hap-G	Hap43	C	C	A	C	T	C	A	G	G	G	T	C	A	SSAL BYEO::IRGC 19867-2	0	0	Korea, Republic of	Korea, Republic of	EAR	GJ-tmp	temp
IRIS_313-10839	Hap-G	Hap43	C	C	A	C	T	C	A	G	G	G	T	C	A	TAE GU NA::IRGC 19875-2	0	0	Korea, Republic of	Korea, Republic of	EAR	GJ-tmp	temp
IRIS_313-10916	Hap-G	Hap43	C	C	A	C	T	C	A	G	G	G	T	C	A	SRAU SLAP::IRGC 23267-2	0	0	Cambodia	Cambodia	SEA	GJ-tmp	temp
IRIS_313-10967	Hap-G	Hap43	C	C	A	C	T	C	A	G	G	G	T	C	A	IAS 22-8 PALMAR::IRGC 26058-1	0	0	Brazil	Brazil	SAM	GJ-tmp	temp
IRIS_313-11155	Hap-G	Hap43	C	C	A	C	T	C	A	G	G	G	T	C	A	K 113::IRGC 34107-1	0	0	India	India	SAC	GJ-tmp	temp
IRIS_313-11198	Hap-G	Hap43	C	C	A	C	T	C	A	G	G	G	T	C	A	K 78-13::IRGC 36794-2	0	0	India	India	SAC	GJ-tmp	temp
IRIS_313-11201	Hap-G	Hap43	C	C	A	C	T	C	A	G	G	G	T	C	A	CHING HSI 15::IRGC 36852-1	0	0	China	China	EAS	GJ-tmp	temp
IRIS_313-11202	Hap-G	Hap43	C	C	A	C	T	C	A	G	G	G	T	C	A	4583::IRGC 36894-2	0	0	China	China	EAS	GJ-tmp	temp
IRIS_313-11246	Hap-G	Hap43	C	C	A	C	T	C	A	G	G	G	T	C	A	7516-14::IRGC 40090-3	0	0	Japan	Japan	EAR	GJ-tmp	temp
B001	Hap-G	Hap43	C	C	A	C	T	C	A	G	G	G	T	C	A	Heibiao	Hei Biao	黑标	China	China	EAS	GJ-tmp	temp
B002	Hap-G	Hap43	C	C	A	C	T	C	A	G	G	G	T	C	A	Sansuijin	San Sui Jin	三穗锦	China	China	EAS	GJ-tmp	temp
B005	Hap-G	Hap43	C	C	A	C	T	C	A	G	G	G	T	C	A	Wanshi	Banjitsu	晚实	Japan	Japan	EAR	GJ-tmp	temp
B008	Hap-G	Hap43	C	C	A	C	T	C	A	G	G	G	T	C	A	Baxiang	Tam Huong	八香	Vietnam	Viet Nam	SEA	GJ-tmp	temp
B016	Hap-G	Hap43	C	C	A	C	T	C	A	G	G	G	T	C	A	Aomierte 168	Omirt 168	奥米尔特168	Hungary_	Hungary	EUR	GJ-tmp	temp
B034	Hap-G	Hap43	C	C	A	C	T	C	A	G	G	G	T	C	A	Albania Rice	0	阿尔巴尼亚种	Albania_	Albania	EUR	GJ-tmp	temp
B038	Hap-G	Hap43	C	C	A	C	T	C	A	G	G	G	T	C	A	Nabated A Smar	0	0	Egypt_	Egypt	NAF	GJ-tmp	temp
B045	Hap-G	Hap43	C	C	A	C	T	C	A	G	G	G	T	C	A	Gongchengxiang	Miyagika	宫城香	Japan	Japan	EAR	GJ-tmp	temp
B046	Hap-G	Hap43	C	C	A	C	T	C	A	G	G	G	T	C	A	Qiutianxiaoting	Akita Komachi	秋田小町	Japan	Japan	EAR	GJ-tmp	temp
B055	Hap-G	Hap43	C	C	A	C	T	C	A	G	G	G	T	C	A	YR 196	0	0	Australia_	Australia	OCE	GJ-tmp	temp
B056	Hap-G	Hap43	C	C	A	C	T	C	A	G	G	G	T	C	A	Tieganwu	Tie Gan Wu	铁秆乌	China	China	EAS	GJ-tmp	temp
B057	Hap-G	Hap43	C	C	A	C	T	C	A	G	G	G	T	C	A	Xiushui 115	0	秀水115	China	China	EAS	GJ-tmp	temp
B066	Hap-G	Hap43	C	C	A	C	T	C	A	G	G	G	T	C	A	Guangkexiangnuo	Guang Ke Xiang Nuo	光壳香糯	China	China	EAS	GJ-tmp	temp
B071	Hap-G	Hap43	C	C	A	C	T	C	A	G	G	G	T	C	A	Muxiqiu	Muxi Qiu	木樨球	China	China	EAS	GJ-tmp	temp
B077	Hap-G	Hap43	C	C	A	C	T	C	A	G	G	G	T	C	A	Yizhixiang	Yi Zhi Xiang	一支香	China	China	EAS	GJ-tmp	temp
B100	Hap-G	Hap43	C	C	A	C	T	C	A	G	G	G	T	C	A	Hongkezhenuo	Hong Ke Zhe Nuo	红壳折糯	China	China	EAS	GJ-tmp	temp
B102	Hap-G	Hap43	C	C	A	C	T	C	A	G	G	G	T	C	A	Maguzi	Ma Gu Zi	麻谷子	China	China	EAS	GJ-tmp	temp
B110	Hap-G	Hap43	C	C	A	C	T	C	A	G	G	G	T	C	A	Huangpinuo	Huang Pi Nuo	黄皮糯	China	China	EAS	GJ-tmp	temp
B111	Hap-G	Hap43	C	C	A	C	T	C	A	G	G	G	T	C	A	Zimangfeie	Zi Mang Fei E	紫芒飞蛾	China	China	EAS	GJ-tmp	temp
B117	Hap-G	Hap43	C	C	A	C	T	C	A	G	G	G	T	C	A	Lixingeng	Lixin Geng	立新粳	China	China	EAS	GJ-tmp	temp
B161	Hap-G	Hap43	C	C	A	C	T	C	A	G	G	G	T	C	A	Yelicanghua	Ye Li Cang Hua	叶里藏花	China	China	EAS	GJ-tmp	temp
B162	Hap-G	Hap43	C	C	A	C	T	C	A	G	G	G	T	C	A	Baigedao	Bai Ge Dao	百歌稻	China	China	EAS	GJ-tmp	temp
B166	Hap-G	Hap43	C	C	A	C	T	C	A	G	G	G	T	C	A	Jianghuadao	Jianghua ssal	江花稻	North_Korea	Democratic People's Republic of Korea	EAR	GJ-tmp	temp
B171	Hap-G	Hap43	C	C	A	C	T	C	A	G	G	G	T	C	A	Linguo	Frutta Pro	临果	Italy	Italy	EUR	GJ-tmp	temp
B179	Hap-G	Hap43	C	C	A	C	T	C	A	G	G	G	T	C	A	Keluoduo B	Crodo B	克罗多B	France	France	EUR	GJ-tmp	temp
B183	Hap-G	Hap43	C	C	A	C	T	C	A	G	G	G	T	C	A	Qingnuo Kyohatamochi	Toyohatamochi	清 糯 キョハタモチ	Japan	Japan	EAR	GJ-tmp	temp
B204	Hap-G	Hap43	C	C	A	C	T	C	A	G	G	G	T	C	A	Longhuamaohu	Long Hua Mao Hu	隆化毛葫	China	China	EAS	GJ-tmp	temp
B212	Hap-G	Hap43	C	C	A	C	T	C	A	G	G	G	T	C	A	Chikenuo	Chi Ke Nuo	赤壳糯	China	China	EAS	GJ-tmp	temp
B215	Hap-G	Hap43	C	C	A	C	T	C	A	G	G	G	T	C	A	Hongqi 5	0	红旗5号	China	China	EAS	GJ-tmp	temp
B218	Hap-G	Hap43	C	C	A	C	T	C	A	G	G	G	T	C	A	Wuzidui	Wuzi Dui	五子堆	China	China	EAS	GJ-tmp	temp
B223	Hap-G	Hap43	C	C	A	C	T	C	A	G	G	G	T	C	A	Cungunuo	Cun Gu Nuo	寸谷糯	China	China	EAS	GJ-tmp	temp
B225	Hap-G	Hap43	C	C	A	C	T	C	A	G	G	G	T	C	A	Guantuibaihe 1	Guan Tui Bai He 1	贯推白禾1	China	China	EAS	GJ-tmp	temp
B226	Hap-G	Hap43	C	C	A	C	T	C	A	G	G	G	T	C	A	Heimangdao	Hei Mang Dao	黑芒稻	China	China	EAS	GJ-tmp	temp
B235	Hap-G	Hap43	C	C	A	C	T	C	A	G	G	G	T	C	A	Zhonghua 8	Zhong Hua 8	中花8号	China	China	EAS	GJ-tmp	temp
B236	Hap-G	Hap43	C	C	A	C	T	C	A	G	G	G	T	C	A	Jindao 1	Jin Dao 1	晋稻1号	China	China	EAS	GJ-tmp	temp
B240	Hap-G	Hap43	C	C	A	C	T	C	A	G	G	G	T	C	A	Zhengdao 5	Zheng Dao 5	郑稻5号	China	China	EAS	GJ-tmp	temp
B263	Hap-G	Hap43	C	C	A	C	T	C	A	G	G	G	T	C	A	Weiguo	Wei Guo	卫国	China	China	EAS	GJ-tmp	temp
B269	Hap-G	Hap43	C	C	A	C	T	C	A	G	G	G	T	C	A	Yuefu	Koshifu	越富	China	Japan	EAR	GJ-tmp	temp
CX116	Hap-G	Hap43	C	C	A	C	T	C	A	G	G	G	T	C	A	Wudadaozhong	Daseos ssal	五大稻种	North_Korea	Democratic People's Republic of Korea	EAR	GJ-tmp	temp
CX140	Hap-G	Hap43	C	C	A	C	T	C	A	G	G	G	T	C	A	Nipponbare	0	0	Japan	Japan	EAR	GJ-tmp	temp
CX16	Hap-G	Hap43	C	C	A	C	T	C	A	G	G	G	T	C	A	Yuan jing 7	Yuan Jing 7	0	China	China	EAS	GJ-tmp	temp
CX211	Hap-G	Hap43	C	C	A	C	T	C	A	G	G	G	T	C	A	M 3122	0	0	China	China	EAS	GJ-tmp	temp
CX212	Hap-G	Hap43	C	C	A	C	T	C	A	G	G	G	T	C	A	Nongken 58	0	农垦58	Japan	Japan	EAR	GJ-tmp	temp
CX251	Hap-G	Hap43	C	C	A	C	T	C	A	G	G	G	T	C	A	Xudao 4	Xu Dao 4	徐稻4号	China	China	EAS	GJ-tmp	temp
CX306	Hap-G	Hap43	C	C	A	C	T	C	A	G	G	G	T	C	A	Mongolia Rice	Menggu Dao	蒙古稻	China	China	EAS	GJ-tmp	temp
CX345	Hap-G	Hap43	C	C	A	C	T	C	A	G	G	G	T	C	A	Yungeng 23	Yun Geng 23	云粳23号	China	China	EAS	GJ-tmp	temp
CX351	Hap-G	Hap43	C	C	A	C	T	C	A	G	G	G	T	C	A	053 A-3	0	0	China	China	EAS	GJ-tmp	temp
CX356	Hap-G	Hap43	C	C	A	C	T	C	A	G	G	G	T	C	A	Yandao 8	Yan Dao 8	盐稻8号	China	China	EAS	GJ-tmp	temp
CX380	Hap-G	Hap43	C	C	A	C	T	C	A	G	G	G	T	C	A	Yandao 9	Yan Dao 9	盐稻9号	China	China	EAS	GJ-tmp	temp
CX47	Hap-G	Hap43	C	C	A	C	T	C	A	G	G	G	T	C	A	Diangeng	Dian Geng	滇粳	China	China	EAS	GJ-tmp	temp
CX56	Hap-G	Hap43	C	C	A	C	T	C	A	G	G	G	T	C	A	Yunguang 8	Yun Guang 8	云光8号	China	China	EAS	GJ-tmp	temp
CX57	Hap-G	Hap43	C	C	A	C	T	C	A	G	G	G	T	C	A	Zhongchao 123	0	中超123	China	China	EAS	GJ-tmp	temp
CX58	Hap-G	Hap43	C	C	A	C	T	C	A	G	G	G	T	C	A	Giza 159	0	0	Egypt	Egypt	NAF	GJ-tmp	temp
CX74	Hap-G	Hap43	C	C	A	C	T	C	A	G	G	G	T	C	A	JP-5	0	0	Pakistan	Pakistan	SAW	GJ-tmp	temp
CX78	Hap-G	Hap43	C	C	A	C	T	C	A	G	G	G	T	C	A	M 401	0	0	United_States	United States of America	NAM	GJ-tmp	temp
CX427	Hap-G	Hap43	C	C	A	C	T	C	A	G	G	G	T	C	A	BG154	Xa2 (BG154)	Xa2	0	Philippines	SER-IRRI	GJ-tmp	temp
CX428	Hap-G	Hap43	C	C	A	C	T	C	A	G	G	G	T	C	A	BG158	Xa12 (BG158)	Xa12	0	Philippines	SER-IRRI	GJ-tmp	temp
CX429	Hap-G	Hap43	C	C	A	C	T	C	A	G	G	G	T	C	A	shen-nong 1033	0	0	0	China	EAS	GJ-tmp	temp
IRIS_313-8050	Hap-G	Hap43	C	C	A	C	T	C	A	G	G	G	T	C	A	MIARA::GERVEX 129-C1	0	0	Italy	Italy	EUR	GJ-tmp	temp
IRIS_313-9081	Hap-G	Hap43	C	C	A	C	T	C	A	G	G	G	T	C	A	TAKAO MOCHI::IRGC 2564-1	0	0	Japan	Japan	EAR	GJ-tmp	temp
IRIS_313-9002	Hap-G	Hap43	C	C	A	C	T	C	A	G	G	G	T	C	A	KOTOBUKI MOCHI::IRGC 2545-1	0	0	Japan	Japan	EAR	GJ-tmp	temp
IRIS_313-9228	Hap-G	Hap43	C	C	A	C	T	C	A	G	G	G	T	C	A	HOKUSETSU::IRGC 65705-1	0	0	Japan	Japan	EAR	GJ-tmp	temp
IRIS_313-9379	Hap-G	Hap43	C	C	A	C	T	C	A	G	G	G	T	C	A	HWANGJO::IRGC 55547-1	0	0	Korea, Republic of	Korea, Republic of	EAR	GJ-tmp	temp
IRIS_313-9468	Hap-G	Hap43	C	C	A	C	T	C	A	G	G	G	T	C	A	NONG KE::IRGC 59807-1	0	0	China	China	EAS	GJ-tmp	temp
IRIS_313-9698	Hap-G	Hap43	C	C	A	C	T	C	A	G	G	G	T	C	A	JO SANG DAE YA::IRGC 90852-1	0	0	Democratic People's Republic of Korea	Democratic People's Republic of Korea	EAR	GJ-tmp	temp
IRIS_313-9838	Hap-G	Hap43	C	C	A	C	T	C	A	G	G	G	T	C	A	TEPUKE::IRGC 12872-1	0	0	New Zealand	New Zealand	OCE	GJ-tmp	temp
IRIS_313-9884	Hap-G	Hap43	C	C	A	C	T	C	A	G	G	G	T	C	A	FUKUSHIMA MOCHI (GLUT)::IRGC 19296-1	0	0	Japan	Japan	EAR	GJ-tmp	temp
IRIS_313-9890	Hap-G	Hap43	C	C	A	C	T	C	A	G	G	G	T	C	A	WA BANG::IRGC 19880-1	0	0	Korea, Republic of	Korea, Republic of	EAR	GJ-tmp	temp
IRIS_313-9891	Hap-G	Hap43	C	C	A	C	T	C	A	G	G	G	T	C	A	YONG AN HUK::IRGC 19891-1	0	0	Korea, Republic of	Korea, Republic of	EAR	GJ-tmp	temp
IRIS_313-9937	Hap-G	Hap43	C	C	A	C	T	C	A	G	G	G	T	C	A	ROCCA::IRGC 50351-1	0	0	Italy	Italy	EUR	GJ-tmp	temp
IRIS_313-9974	Hap-G	Hap43	C	C	A	C	T	C	A	G	G	G	T	C	A	HEUKSANJO::IRGC 55536-1	0	0	Korea, Republic of	Korea, Republic of	EAR	GJ-tmp	temp
IRIS_313-10057	Hap-G	Hap43	C	C	A	C	T	C	A	G	G	G	T	C	A	CHUGOKU 68 HEN::IRGC 72514-1	0	0	Japan	Japan	EAR	GJ-tmp	temp
IRIS_313-10059	Hap-G	Hap43	C	C	A	C	T	C	A	G	G	G	T	C	A	DACHEONGBYEO::IRGC 72533-1	0	0	Korea, Republic of	Korea, Republic of	EAR	GJ-tmp	temp
IRIS_313-10097	Hap-G	Hap43	C	C	A	C	T	C	A	G	G	G	T	C	A	MAEKJO::IRGC 77666-1	0	0	Korea, Republic of	Korea, Republic of	EAR	GJ-tmp	temp
IRIS_313-10379	Hap-G	Hap43	C	C	A	C	T	C	A	G	G	G	T	C	A	IR 73688-57-2::IRGC 117383-1	0	0	Philippines	Philippines	SER-IRRI	GJ-tmp	temp
IRIS_313-8113	Hap-G	Hap43	C	C	A	C	T	C	A	G	G	G	T	C	A	ESCARLATE::GERVEX 887-C1	0	0	Portugal	Portugal	EUR	GJ-tmp	temp
IRIS_313-8109	Hap-G	Hap43	C	C	A	C	T	C	A	G	G	G	T	C	A	CAMPINO::GERVEX 824-C1	0	0	Portugal	Portugal	EUR	GJ-tmp	temp
IRIS_313-8025	Hap-G	Hap43	C	C	A	C	T	C	A	G	G	G	T	C	A	ITALPATNA 48::GERVEX 60-C1	0	0	Italy	Italy	EUR	GJ-tmp	temp
IRIS_313-8127	Hap-G	Hap43	C	C	A	C	T	C	A	G	G	G	T	C	A	POLIZESTI 28::GERVEX 1170-C1	0	0	Bulgaria	Bulgaria	EUR	GJ-tmp	temp
IRIS_313-8142	Hap-G	Hap43	C	C	A	C	T	C	A	G	G	G	T	C	A	SETTANTUNO::GERVEX 1279-C1	0	0	Portugal	Portugal	EUR	GJ-tmp	temp
IRIS_313-8087	Hap-G	Hap43	C	C	A	C	T	C	A	G	G	G	T	C	A	FRANCES::GERVEX 527-C1	0	0	Spain	Spain	EUR	GJ-tmp	temp
IRIS_313-8148	Hap-G	Hap43	C	C	A	C	T	C	A	G	G	G	T	C	A	TIMICH 108::GERVEX 1325-C1	0	0	Romania	Romania	EUR	GJ-tmp	temp
IRIS_313-8147	Hap-G	Hap43	C	C	A	C	T	C	A	G	G	G	T	C	A	T 757::GERVEX 1316-C1	0	0	India	India	SAC	GJ-tmp	temp
IRIS_313-11578	Hap-G	Hap43	C	C	A	C	T	C	A	G	G	G	T	C	A	LUAN DAO::IRGC 59762-1	0	0	China	China	EAS	GJ-tmp	temp
IRIS_313-11689	Hap-G	Hap43	C	C	A	C	T	C	A	G	G	G	T	C	A	DECHANGBYEO::IRGC 64858-1	0	0	Korea, Republic of	Korea, Republic of	EAR	GJ-tmp	temp
IRIS_313-11725	Hap-G	Hap43	C	C	A	C	T	C	A	G	G	G	T	C	A	ZUIHOU::IRGC 66982-1	0	0	Japan	Japan	EAR	GJ-tmp	temp
IRIS_313-12059	Hap-G	Hap43	C	C	A	C	T	C	A	G	G	G	T	C	A	LIGEN 2::IRGC 82398-1	0	0	China	China	EAS	GJ-tmp	temp
IRIS_313-12061	Hap-G	Hap43	C	C	A	C	T	C	A	G	G	G	T	C	A	YUNLEN 13::IRGC 82402-1	0	0	China	China	EAS	GJ-tmp	temp
IRIS_313-10437	Hap-G	Hap43	C	C	A	C	T	C	A	G	G	G	T	C	A	NORIN 21::IRGC 493-1	0	0	Japan	Japan	EAR	GJ-tmp	temp
IRIS_313-10559	Hap-G	Hap43	C	C	A	C	T	C	A	G	G	G	T	C	A	FI LAI FENG::IRGC 7288-1	0	0	China	China	EAS	GJ-tmp	temp
IRIS_313-10568	Hap-G	Hap43	C	C	A	C	T	C	A	G	G	G	T	C	A	OITA MII 120::IRGC 7696-1	0	0	Japan	Japan	EAR	GJ-tmp	temp
IRIS_313-10617	Hap-G	Hap43	C	C	A	C	T	C	A	G	G	G	T	C	A	KARA SHALI::IRGC 9293-1	0	0	0	Uzbekistan	WAS	GJ-tmp	temp
IRIS_313-10837	Hap-G	Hap43	C	C	A	C	T	C	A	G	G	G	T	C	A	BACK KYUNG ZO::IRGC 19698-2	0	0	Korea, Republic of	Korea, Republic of	EAR	GJ-tmp	temp
IRIS_313-10840	Hap-G	Hap43	C	C	A	C	T	C	A	G	G	G	T	C	A	YE ZO::IRGC 19888-1	0	0	Korea, Republic of	Korea, Republic of	EAR	GJ-tmp	temp
B004	Hap-G	Hap43	C	C	A	C	T	C	A	G	G	G	T	C	A	Qiuguangtengxi 104	Akimitsu Fujikei 104	秋光 藤系104号	Japan	Japan	EAR	GJ-tmp	temp
B017	Hap-G	Hap43	C	C	A	C	T	C	A	G	G	G	T	C	A	Aerjituo	Arditsone	阿尔季托	Bulgaria_	Bulgaria	EUR	GJ-tmp	temp
B068	Hap-G	Hap43	C	C	A	C	T	C	A	G	G	G	T	C	A	Gaoyangdiandao dahongmang	Gaoyang Dian Dao Dahong Mang	高阳淀稻大红芒	China	China	EAS	GJ-tmp	temp
B103	Hap-G	Hap43	C	C	A	C	T	C	A	G	G	G	T	C	A	Laohongdao	Lao Hong Dao	老红稻	China	China	EAS	GJ-tmp	temp
B122	Hap-G	Hap43	C	C	A	C	T	C	A	G	G	G	T	C	A	Liaogeng 287	Liao Geng 287	辽粳287	China	China	EAS	GJ-tmp	temp
B160	Hap-G	Hap43	C	C	A	C	T	C	A	G	G	G	T	C	A	Shuiyuan 300Li	Shuiyuan 300 Li	水原300粒	China	China	EAS	GJ-tmp	temp
B167	Hap-G	Hap43	C	C	A	C	T	C	A	G	G	G	T	C	A	Qingjinzaosheng	Jogi Cheongjin	清津早生	North_Korea	Democratic People's Republic of Korea	EAR	GJ-tmp	temp
B169	Hap-G	Hap43	C	C	A	C	T	C	A	G	G	G	T	C	A	Ailuyu	Wairikuu	矮陆羽	Japan	Japan	EAR	GJ-tmp	temp
B170	Hap-G	Hap43	C	C	A	C	T	C	A	G	G	G	T	C	A	Hongse 90	Krasnyy 90 (Red 90)	红色 90	Russia	Russia	WAS	GJ-tmp	temp
B182	Hap-G	Hap43	C	C	A	C	T	C	A	G	G	G	T	C	A	Chimao	Akage	赤毛	Japan	Japan	EAR	GJ-tmp	temp
B250	Hap-G	Hap43	C	C	A	C	T	C	A	G	G	G	T	C	A	Annongwangeng B	An Nong Wan Geng B	安农晚粳B	China	China	EAS	GJ-tmp	temp
CX213	Hap-G	Hap43	C	C	A	C	T	C	A	G	G	G	T	C	A	Chennong 89366	Chen Nong 89366	沈农89366	China	China	EAS	GJ-tmp	temp
CX287	Hap-G	Hap43	C	C	A	C	T	C	A	G	G	G	T	C	A	C52	0	0	China	China	EAS	GJ-tmp	temp
CX315	Hap-G	Hap43	C	C	A	C	T	C	A	G	G	G	T	C	A	Zidao	Bolasaeg ssal	紫稻	North_Korea	Democratic People's Republic of Korea	EAR	GJ-tmp	temp
CX317	Hap-G	Hap43	C	C	A	C	T	C	A	G	G	G	T	C	A	MR 19	0	0	China	Malaysia	SER	GJ-tmp	temp
CX329	Hap-G	Hap43	C	C	A	C	T	C	A	G	G	G	T	C	A	Jinchuanyihao	Jinchuan Yi	津川一号	China	China	EAS	GJ-tmp	temp
CX330	Hap-G	Hap43	C	C	A	C	T	C	A	G	G	G	T	C	A	Yueguang	Koshihikari	越光	Japan	Japan	EAR	GJ-tmp	temp
CX350	Hap-G	Hap43	C	C	A	C	T	C	A	G	G	G	T	C	A	Wuyugeng 20	Wu Yu Geng 20	武育粳20号	China	China	EAS	GJ-tmp	temp
CX383	Hap-G	Hap43	C	C	A	C	T	C	A	G	G	G	T	C	A	Hongza	Hong Za	红杂	China	China	EAS	GJ-tmp	temp
CX384	Hap-G	Hap43	C	C	A	C	T	C	A	G	G	G	T	C	A	Fengza	Feng Za	丰杂	China	China	EAS	GJ-tmp	temp
CX389	Hap-G	Hap43	C	C	A	C	T	C	A	G	G	G	T	C	A	Jinyuan 85	0	津原85	China	China	EAS	GJ-tmp	temp
CX391	Hap-G	Hap43	C	C	A	C	T	C	A	G	G	G	T	C	A	YJ 30	0	0	China	China	EAS	GJ-tmp	temp
CX396	Hap-G	Hap43	C	C	A	C	T	C	A	G	G	G	T	C	A	Guandong 194 (Soft Rice)	Kanto 194	关东194（软米）	Japan	Japan	EAR	GJ-tmp	temp
CX397	Hap-G	Hap43	C	C	A	C	T	C	A	G	G	G	T	C	A	Nangeng 46 (Soft Rice)	Nan Geng 46 (Ruan Mi)	南粳46（软米）	China	China	EAS	GJ-tmp	temp
CX534	Hap-G	Hap43	C	C	A	C	T	C	A	G	G	G	T	C	A	Tongnian 1	0	通粘1号	China	China	EAS	GJ-tmp	temp
CX578	Hap-G	Hap43	C	C	A	C	T	C	A	G	G	G	T	C	A	C21	C 21	0	0	Philippines	SER-IRRI	GJ-tmp	temp
B014	Hap-G	Hap43	C	C	A	C	T	C	A	G	G	G	T	C	A	Wuziluosi 215	Uz-rosz 215	乌兹罗斯215	Soviet_Union	Uzbekistan	WAS	GJ-tmp	temp
B154	Hap-G	Hap43	C	C	A	C	T	C	A	G	G	G	T	C	A	Liming B	0	黎明B	China	China	EAS	GJ-tmp	temp
B101	Hap-G	Hap43	C	C	A	C	T	C	A	G	G	G	T	C	A	Yangkenuo	Yang Ke Nuo	阳壳糯	China	China	EAS	GJ-tmp	temp
B152	Hap-G	Hap43	C	C	A	C	T	C	A	G	G	G	T	C	A	Zaoshunonghu 6	Zaoshu Nong Hu 6	早熟农虎6	China	China	EAS	GJ-tmp	temp
B124	Hap-G	Hap43	C	C	A	C	T	C	A	G	G	G	T	C	A	Geng 87-304	0	粳87-304	China	China	EAS	GJ-tmp	temp
IRIS_313-11153	Hap-G	Hap43	C	C	A	C	T	C	A	G	G	G	T	C	A	CT 45::IRGC 34027-2	0	0	India	India	SAC	GJ-tmp	temp
CX49	Hap-G	Hap66	T	C	G	T	C	C	G	A	C	G	C	G	A	NAN-29-2	NAN 29	0	China	China	EAS	GJ-tmp	temp
B023	Hap-G	Hap43	C	C	A	C	T	C	A	G	G	G	T	C	A	Gaoliqiu	Ga-eul Hangug	高丽秋	North_Korea	Democratic People's Republic of Korea	EAR	GJ-tmp	temp
IRIS_313-9897	Hap-G	Hap04	C	T	A	C	C	A	G	A	C	G	C	C	A	BIKYAT::IRGC 26276-1	0	0	Philippines	Philippines	SER	GJ-trp	trop
IRIS_313-10776	Hap-G	Hap31	C	T	A	C	C	A	G	A	C	G	T	C	A	KABADOKA::IRGC 17775-2	0	0	Indonesia	Indonesia	SER	GJ-trp	trop
IRIS_313-15905	Hap-G	Hap43	C	C	A	C	T	C	A	G	G	G	T	C	A	WAB 56-125::IRTP 19771-G1	0	0	Cote d'Ivoire	Cote d'Ivoire	WAF	GJ-trp	trop
IRIS_313-15907	Hap-G	Hap43	C	C	A	C	T	C	A	G	G	G	T	C	A	INIA TACUARI::G1	0	0	Uruguay	Uruguay	SAM	GJ-trp	trop
IRIS_313-15910	Hap-G	Hap43	C	C	A	C	T	C	A	G	G	G	T	C	A	CYPRESS::IRTP 19532-G1	0	0	United States of America	United States of America	NAM	GJ-trp	trop
IRIS_313-10152	Hap-G	Hap43	C	C	A	C	T	C	A	G	G	G	T	C	A	KETAN MENAH::IRGC 48733-1	0	0	Indonesia	Indonesia	SER	GJ-trp	trop
IRIS_313-8769	Hap-G	Hap43	C	C	A	C	T	C	A	G	G	G	T	C	A	KOSAGI::IRGC 57692-1	0	0	Guinea	Guinea	WAF	GJ-trp	trop
IRIS_313-8664	Hap-G	Hap43	C	C	A	C	T	C	A	G	G	G	T	C	A	SITORU::IRGC 66669-1	0	0	Indonesia	Indonesia	SER	GJ-trp	trop
IRIS_313-10041	Hap-G	Hap43	C	C	A	C	T	C	A	G	G	G	T	C	A	BOTOHAVANA MENA::IRGC 69349-1	0	0	Madagascar	Madagascar	IOC	GJ-trp	trop
IRIS_313-8232	Hap-G	Hap43	C	C	A	C	T	C	A	G	G	G	T	C	A	IR 62266-42-6-2::IRGC 117397-1	0	0	Philippines	Philippines	SER-IRRI	GJ-trp	trop
IRIS_313-8594	Hap-G	Hap43	C	C	A	C	T	C	A	G	G	G	T	C	A	MINATANDA::IRGC 74613-1	0	0	Philippines	Philippines	SER	GJ-trp	trop
IRIS_313-9363	Hap-G	Hap43	C	C	A	C	T	C	A	G	G	G	T	C	A	MAYBELLE::IRGC 78629-1	0	0	United States of America	United States of America	NAM	GJ-trp	trop
IRIS_313-8523	Hap-G	Hap43	C	C	A	C	T	C	A	G	G	G	T	C	A	OS 4::IRGC 11335-1	0	0	Nigeria	Nigeria	WAF	GJ-trp	trop
IRIS_313-9616	Hap-G	Hap43	C	C	A	C	T	C	A	G	G	G	T	C	A	INITLOG DALAG::IRGC 67436-1	0	0	Philippines	Philippines	SER	GJ-trp	trop
IRIS_313-8356	Hap-G	Hap43	C	C	A	C	T	C	A	G	G	G	T	C	A	BLICCA::IRGC 47151-1	0	0	Philippines	Philippines	SER	GJ-trp	trop
IRIS_313-9239	Hap-G	Hap43	C	C	A	C	T	C	A	G	G	G	T	C	A	RIMBUN::IRGC 43741-1	0	0	Indonesia	Indonesia	SER	GJ-trp	trop
IRIS_313-10051	Hap-G	Hap43	C	C	A	C	T	C	A	G	G	G	T	C	A	TSIVIMBININA::IRGC 69890-1	0	0	Madagascar	Madagascar	IOC	GJ-trp	trop
IRIS_313-10196	Hap-G	Hap43	C	C	A	C	T	C	A	G	G	G	T	C	A	GUO DI HEI::IRGC 72697-1	0	0	China	China	EAS	GJ-trp	trop
IRIS_313-10336	Hap-G	Hap43	C	C	A	C	T	C	A	G	G	G	T	C	A	B 6144-MR-6-0-0::IRGC 117371-1	0	0	Lao People's Democratic Republic	Lao People's Democratic Republic	SEA	GJ-trp	trop
IRIS_313-8923	Hap-G	Hap43	C	C	A	C	T	C	A	G	G	G	T	C	A	CALIFORNIA BELLE::IRGC 66836-1	0	0	United States of America	United States of America	NAM	GJ-trp	trop
IRIS_313-9995	Hap-G	Hap43	C	C	A	C	T	C	A	G	G	G	T	C	A	NONGLIMNA 1::IRGC 58347-1	0	0	Korea, Republic of	Korea, Republic of	EAR	GJ-trp	trop
IRIS_313-8277	Hap-G	Hap43	C	C	A	C	T	C	A	G	G	G	T	C	A	K 2 C 14::IRGC 68549-1	0	0	Cote d'Ivoire	Cote d'Ivoire	WAF	GJ-trp	trop
IRIS_313-8285	Hap-G	Hap43	C	C	A	C	T	C	A	G	G	G	T	C	A	KATY::IRGC 77140-1	0	0	United States of America	United States of America	NAM	GJ-trp	trop
IRIS_313-8339	Hap-G	Hap43	C	C	A	C	T	C	A	G	G	G	T	C	A	BOND::IRGC 66755-1	0	0	United States of America	United States of America	NAM	GJ-trp	trop
IRIS_313-8400	Hap-G	Hap43	C	C	A	C	T	C	A	G	G	G	T	C	A	RIKUTO NORIN MOCHI 20::IRGC 410-1	0	0	Japan	Japan	EAR	GJ-trp	trop
IRIS_313-8434	Hap-G	Hap43	C	C	A	C	T	C	A	G	G	G	T	C	A	TEBONNET::IRGC 66760-1	0	0	United States of America	United States of America	NAM	GJ-trp	trop
IRIS_313-8626	Hap-G	Hap43	C	C	A	C	T	C	A	G	G	G	T	C	A	BANJANG::IRGC 44069-1	0	0	Malaysia	Malaysia	SER	GJ-trp	trop
IRIS_313-8894	Hap-G	Hap43	C	C	A	C	T	C	A	G	G	G	T	C	A	LEKATAN::IRGC 71554-1	0	0	Malaysia	Malaysia	SER	GJ-trp	trop
IRIS_313-8955	Hap-G	Hap43	C	C	A	C	T	C	A	G	G	G	T	C	A	LASAT PUTIH::IRGC 44076-1	0	0	Malaysia	Malaysia	SER	GJ-trp	trop
IRIS_313-8960	Hap-G	Hap43	C	C	A	C	T	C	A	G	G	G	T	C	A	BLUEBONNET::IRGC 1799-1	0	0	United States of America	United States of America	NAM	GJ-trp	trop
IRIS_313-8976	Hap-G	Hap43	C	C	A	C	T	C	A	G	G	G	T	C	A	SKY BONNET::IRGC 66759-1	0	0	United States of America	United States of America	NAM	GJ-trp	trop
IRIS_313-9389	Hap-G	Hap43	C	C	A	C	T	C	A	G	G	G	T	C	A	KINANDANG BUSIKSIK::IRGC 74607-1	0	0	Philippines	Philippines	SER	GJ-trp	trop
IRIS_313-9405	Hap-G	Hap43	C	C	A	C	T	C	A	G	G	G	T	C	A	INGSA BELANAK::IRGC 43402-1	0	0	Indonesia	Indonesia	SER	GJ-trp	trop
IRIS_313-9423	Hap-G	Hap43	C	C	A	C	T	C	A	G	G	G	T	C	A	AGUYOD::IRGC 67423-1	0	0	Philippines	Philippines	SER	GJ-trp	trop
IRIS_313-9452	Hap-G	Hap43	C	C	A	C	T	C	A	G	G	G	T	C	A	B 505 A 1-28-7-1-2::IRGC 6741-1	0	0	United States of America	United States of America	NAM	GJ-trp	trop
IRIS_313-9491	Hap-G	Hap43	C	C	A	C	T	C	A	G	G	G	T	C	A	BLUE BELLE::IRGC 51125-1	0	0	United States of America	United States of America	NAM	GJ-trp	trop
IRIS_313-9550	Hap-G	Hap43	C	C	A	C	T	C	A	G	G	G	T	C	A	VEGOLD::IRGC 7756-1	0	0	United States of America	United States of America	NAM	GJ-trp	trop
IRIS_313-9691	Hap-G	Hap43	C	C	A	C	T	C	A	G	G	G	T	C	A	SIFARASI::IRGC 66644-1	0	0	Indonesia	Indonesia	SER	GJ-trp	trop
IRIS_313-9745	Hap-G	Hap43	C	C	A	C	T	C	A	G	G	G	T	C	A	VARY MALADY::IRGC 69911-1	0	0	Madagascar	Madagascar	IOC	GJ-trp	trop
IRIS_313-9789	Hap-G	Hap43	C	C	A	C	T	C	A	G	G	G	T	C	A	RIKUTO TAUKI MOCHI 27::IRGC 5726-1	0	0	Japan	Japan	EAR	GJ-trp	trop
IRIS_313-9800	Hap-G	Hap43	C	C	A	C	T	C	A	G	G	G	T	C	A	KAHEI::IRGC 7691-1	0	0	Japan	Japan	EAR	GJ-trp	trop
IRIS_313-10062	Hap-G	Hap43	C	C	A	C	T	C	A	G	G	G	T	C	A	REA::IRGC 73031-1	0	0	Greece	Greece	EUR	GJ-trp	trop
IRIS_313-10065	Hap-G	Hap43	C	C	A	C	T	C	A	G	G	G	T	C	A	JAERAERYUKDO::IRGC 73053-1	0	0	Korea, Republic of	Korea, Republic of	EAR	GJ-trp	trop
IRIS_313-10067	Hap-G	Hap43	C	C	A	C	T	C	A	G	G	G	T	C	A	JEONBUKGUNGWEONNA::IRGC 73055-1	0	0	Korea, Republic of	Korea, Republic of	EAR	GJ-trp	trop
IRIS_313-10071	Hap-G	Hap43	C	C	A	C	T	C	A	G	G	G	T	C	A	CHIYODA WASE::IRGC 74467-1	0	0	Japan	Japan	EAR	GJ-trp	trop
IRIS_313-10073	Hap-G	Hap43	C	C	A	C	T	C	A	G	G	G	T	C	A	OWARI MOCHI::IRGC 74513-1	0	0	Japan	Japan	EAR	GJ-trp	trop
IRIS_313-10075	Hap-G	Hap43	C	C	A	C	T	C	A	G	G	G	T	C	A	SANGOKU::IRGC 74518-1	0	0	Japan	Japan	EAR	GJ-trp	trop
IRIS_313-10076	Hap-G	Hap43	C	C	A	C	T	C	A	G	G	G	T	C	A	SHINA MOCHI::IRGC 74523-1	0	0	Japan	Japan	EAR	GJ-trp	trop
IRIS_313-10078	Hap-G	Hap43	C	C	A	C	T	C	A	G	G	G	T	C	A	YOSHINO MOCHI::IRGC 74550-1	0	0	Japan	Japan	EAR	GJ-trp	trop
IRIS_313-10079	Hap-G	Hap43	C	C	A	C	T	C	A	G	G	G	T	C	A	DANGO MOCHI::IRGC 74551-1	0	0	Japan	Japan	EAR	GJ-trp	trop
IRIS_313-10080	Hap-G	Hap43	C	C	A	C	T	C	A	G	G	G	T	C	A	HIRAKAWA OKUTE::IRGC 74554-1	0	0	Japan	Japan	EAR	GJ-trp	trop
IRIS_313-10082	Hap-G	Hap43	C	C	A	C	T	C	A	G	G	G	T	C	A	KYUUSHUU::IRGC 74558-1	0	0	Japan	Japan	EAR	GJ-trp	trop
IRIS_313-10094	Hap-G	Hap43	C	C	A	C	T	C	A	G	G	G	T	C	A	GAWICHAL::IRGC 77653-1	0	0	Korea, Republic of	Korea, Republic of	EAR	GJ-trp	trop
IRIS_313-8323	Hap-G	Hap43	C	C	A	C	T	C	A	G	G	G	T	C	A	REXARK ROGUE::IRGC 1972-1	0	0	United States of America	United States of America	NAM	GJ-trp	trop
IRIS_313-8436	Hap-G	Hap43	C	C	A	C	T	C	A	G	G	G	T	C	A	PIKTO MAMAS::IRGC 18487-1	0	0	Indonesia	Indonesia	SER	GJ-trp	trop
IRIS_313-8572	Hap-G	Hap43	C	C	A	C	T	C	A	G	G	G	T	C	A	ONOY::IRGC 55418-1	0	0	Philippines	Philippines	SER	GJ-trp	trop
IRIS_313-8627	Hap-G	Hap43	C	C	A	C	T	C	A	G	G	G	T	C	A	PRELUDE::IRGC 1790-1	0	0	United States of America	United States of America	NAM	GJ-trp	trop
IRIS_313-8694	Hap-G	Hap43	C	C	A	C	T	C	A	G	G	G	T	C	A	TRES MESES::IRGC 6464-1	0	0	Brazil	Brazil	SAM	GJ-trp	trop
IRIS_313-8803	Hap-G	Hap43	C	C	A	C	T	C	A	G	G	G	T	C	A	TEXAS PATNA::IRGC 1797-1	0	0	United States of America	United States of America	NAM	GJ-trp	trop
IRIS_313-8998	Hap-G	Hap43	C	C	A	C	T	C	A	G	G	G	T	C	A	SIGAE::IRGC 66645-1	0	0	Indonesia	Indonesia	SER	GJ-trp	trop
IRIS_313-9470	Hap-G	Hap43	C	C	A	C	T	C	A	G	G	G	T	C	A	SAHULO FACHE SOYO::IRGC 66630-1	0	0	Indonesia	Indonesia	SER	GJ-trp	trop
IRIS_313-8431	Hap-G	Hap43	C	C	A	C	T	C	A	G	G	G	T	C	A	BOCAO::IRGC 50384-1	0	0	Philippines	Philippines	SER	GJ-trp	trop
IRIS_313-9742	Hap-G	Hap43	C	C	A	C	T	C	A	G	G	G	T	C	A	LOHAMBITRO::IRGC 69857-1	0	0	Madagascar	Madagascar	IOC	GJ-trp	trop
IRIS_313-8209	Hap-G	Hap43	C	C	A	C	T	C	A	G	G	G	T	C	A	ALEXANDROS::GERVEX 1678-C1	0	0	Greece	Greece	EUR	GJ-trp	trop
IRIS_313-8186	Hap-G	Hap43	C	C	A	C	T	C	A	G	G	G	T	C	A	JACINTO::GERVEX 1653-C1	0	0	United States of America	United States of America	NAM	GJ-trp	trop
IRIS_313-8074	Hap-G	Hap43	C	C	A	C	T	C	A	G	G	G	T	C	A	GOOLARAH::GERVEX 500-C1	0	0	Australia	Australia	OCE	GJ-trp	trop
IRIS_313-8076	Hap-G	Hap43	C	C	A	C	T	C	A	G	G	G	T	C	A	PELDE::GERVEX 502-C1	0	0	Australia	Australia	OCE	GJ-trp	trop
IRIS_313-8046	Hap-G	Hap43	C	C	A	C	T	C	A	G	G	G	T	C	A	PLUS::GERVEX 122-C1	0	0	Italy	Italy	EUR	GJ-trp	trop
IRIS_313-8173	Hap-G	Hap43	C	C	A	C	T	C	A	G	G	G	T	C	A	A 201::GERVEX 1638-C1	0	0	United States of America	United States of America	NAM	GJ-trp	trop
IRIS_313-8044	Hap-G	Hap43	C	C	A	C	T	C	A	G	G	G	T	C	A	GOLFO::GERVEX 118-C1	0	0	Italy	Italy	EUR	GJ-trp	trop
IRIS_313-8180	Hap-G	Hap43	C	C	A	C	T	C	A	G	G	G	T	C	A	DELLMONT::GERVEX 1647-C1	0	0	United States of America	United States of America	NAM	GJ-trp	trop
IRIS_313-8072	Hap-G	Hap43	C	C	A	C	T	C	A	G	G	G	T	C	A	CENTURY PATNA::GERVEX 477-C1	0	0	United States of America	United States of America	NAM	GJ-trp	trop
IRIS_313-8183	Hap-G	Hap43	C	C	A	C	T	C	A	G	G	G	T	C	A	DREW::GERVEX 1650-C1	0	0	United States of America	United States of America	NAM	GJ-trp	trop
IRIS_313-8192	Hap-G	Hap43	C	C	A	C	T	C	A	G	G	G	T	C	A	L 205::GERVEX 1659-C1	0	0	United States of America	United States of America	NAM	GJ-trp	trop
IRIS_313-8102	Hap-G	Hap43	C	C	A	C	T	C	A	G	G	G	T	C	A	BLUE BONNET::GERVEX 669-C1	0	0	United States of America	United States of America	NAM	GJ-trp	trop
IRIS_313-8193	Hap-G	Hap43	C	C	A	C	T	C	A	G	G	G	T	C	A	LACASSINE::GERVEX 1660-C1	0	0	United States of America	United States of America	NAM	GJ-trp	trop
IRIS_313-8202	Hap-G	Hap43	C	C	A	C	T	C	A	G	G	G	T	C	A	REXMONT::GERVEX 1669-C1	0	0	United States of America	United States of America	NAM	GJ-trp	trop
IRIS_313-8185	Hap-G	Hap43	C	C	A	C	T	C	A	G	G	G	T	C	A	GLADIO::GERVEX 1652-C1	0	0	Italy	Italy	EUR	GJ-trp	trop
IRIS_313-7922	Hap-G	Hap43	C	C	A	C	T	C	A	G	G	G	T	C	A	IRAT 234::C1	0	0	French Guiana	French Guiana	SAM	GJ-trp	trop
IRIS_313-8003	Hap-G	Hap43	C	C	A	C	T	C	A	G	G	G	T	C	A	IR 47686-09-01-B-1::C1	0	0	Philippines	Philippines	SER-IRRI	GJ-trp	trop
IRIS_313-7838	Hap-G	Hap43	C	C	A	C	T	C	A	G	G	G	T	C	A	62667::C1	0	0	Senegal	Senegal	WAF	GJ-trp	trop
IRIS_313-7907	Hap-G	Hap43	C	C	A	C	T	C	A	G	G	G	T	C	A	IR 68704-145-1-1-B::C1	0	0	Philippines	Philippines	SER-IRRI	GJ-trp	trop
IRIS_313-7914	Hap-G	Hap43	C	C	A	C	T	C	A	G	G	G	T	C	A	IRAT 112::C1	0	0	Cote d'Ivoire	Cote d'Ivoire	WAF	GJ-trp	trop
IRIS_313-7924	Hap-G	Hap43	C	C	A	C	T	C	A	G	G	G	T	C	A	IRAT 335::C1	0	0	Bolivia	Bolivia	SAM	GJ-trp	trop
IRIS_313-7866	Hap-G	Hap43	C	C	A	C	T	C	A	G	G	G	T	C	A	CNA 7\BO\1\1>33-13-6-1::C1	0	0	Colombia	Colombia	SAM	GJ-trp	trop
IRIS_313-7912	Hap-G	Hap43	C	C	A	C	T	C	A	G	G	G	T	C	A	IRAT 104::C1	0	0	Cote d'Ivoire	Cote d'Ivoire	WAF	GJ-trp	trop
IRIS_313-7885	Hap-G	Hap43	C	C	A	C	T	C	A	G	G	G	T	C	A	GOGO::IRGC 43390-C1	0	0	Indonesia	Indonesia	SER	GJ-trp	trop
IRIS_313-7992	Hap-G	Hap43	C	C	A	C	T	C	A	G	G	G	T	C	A	VARY LAVA 90::GERVEX 8254-C1	0	0	Madagascar	Madagascar	IOC	GJ-trp	trop
IRIS_313-7902	Hap-G	Hap43	C	C	A	C	T	C	A	G	G	G	T	C	A	IR 63380-16::C1	0	0	Philippines	Philippines	SER-IRRI	GJ-trp	trop
IRIS_313-8010	Hap-G	Hap43	C	C	A	C	T	C	A	G	G	G	T	C	A	IR 71524-44-1-1::C1	0	0	Philippines	Philippines	SER-IRRI	GJ-trp	trop
IRIS_313-7868	Hap-G	Hap43	C	C	A	C	T	C	A	G	G	G	T	C	A	CT 13582-15-5-M::C1	0	0	Colombia	Colombia	SAM	GJ-trp	trop
IRIS_313-7909	Hap-G	Hap43	C	C	A	C	T	C	A	G	G	G	T	C	A	IR 71525-19-1-1::C1	0	0	Philippines	Philippines	SER-IRRI	GJ-trp	trop
IRIS_313-8063	Hap-G	Hap43	C	C	A	C	T	C	A	G	G	G	T	C	A	104 UPLA::GERVEX 167-C1	0	0	Argentina	Argentina	SAM	GJ-trp	trop
IRIS_313-8064	Hap-G	Hap43	C	C	A	C	T	C	A	G	G	G	T	C	A	32 UPLA::GERVEX 176-C1	0	0	Argentina	Argentina	SAM	GJ-trp	trop
IRIS_313-8061	Hap-G	Hap43	C	C	A	C	T	C	A	G	G	G	T	C	A	75 UPLA::GERVEX 161-C1	0	0	Argentina	Argentina	SAM	GJ-trp	trop
IRIS_313-8057	Hap-G	Hap43	C	C	A	C	T	C	A	G	G	G	T	C	A	79 UPLA::GERVEX 154-C1	0	0	Argentina	Argentina	SAM	GJ-trp	trop
IRIS_313-8062	Hap-G	Hap43	C	C	A	C	T	C	A	G	G	G	T	C	A	80 UPLA::GERVEX 164-C1	0	0	Argentina	Argentina	SAM	GJ-trp	trop
IRIS_313-8058	Hap-G	Hap43	C	C	A	C	T	C	A	G	G	G	T	C	A	91 UPLA::GERVEX 155-C1	0	0	Argentina	Argentina	SAM	GJ-trp	trop
IRIS_313-8213	Hap-G	Hap43	C	C	A	C	T	C	A	G	G	G	T	C	A	GRAAL::GERVEX 1682-C1	0	0	France	France	EUR	GJ-trp	trop
IRIS_313-11441	Hap-G	Hap43	C	C	A	C	T	C	A	G	G	G	T	C	A	NALA::IRGC 51247-1	0	0	Philippines	Philippines	SER	GJ-trp	trop
IRIS_313-11473	Hap-G	Hap43	C	C	A	C	T	C	A	G	G	G	T	C	A	KINTOMAN (TOD DOY)::IRGC 53146-1	0	0	Philippines	Philippines	SER	GJ-trp	trop
IRIS_313-11479	Hap-G	Hap43	C	C	A	C	T	C	A	G	G	G	T	C	A	VANKALI::IRGC 53339-1	0	0	India	India	SAC	GJ-trp	trop
IRIS_313-11495	Hap-G	Hap43	C	C	A	C	T	C	A	G	G	G	T	C	A	ANENOE::IRGC 54140-1	0	0	Indonesia	Indonesia	SER	GJ-trp	trop
IRIS_313-11496	Hap-G	Hap43	C	C	A	C	T	C	A	G	G	G	T	C	A	BALU PRIA::IRGC 54158-1	0	0	Indonesia	Indonesia	SER	GJ-trp	trop
IRIS_313-11499	Hap-G	Hap43	C	C	A	C	T	C	A	G	G	G	T	C	A	PADI UDANG::IRGC 54295-1	0	0	Indonesia	Indonesia	SER	GJ-trp	trop
IRIS_313-11428	Hap-G	Hap43	C	C	A	C	T	C	A	G	G	G	T	C	A	MARANHAO BRANCO::IRGC 50503-1	0	0	Brazil	Brazil	SAM	GJ-trp	trop
IRIS_313-11511	Hap-G	Hap43	C	C	A	C	T	C	A	G	G	G	T	C	A	WAGASAN (RED)::IRGC 55404-1	0	0	Philippines	Philippines	SER	GJ-trp	trop
IRIS_313-11524	Hap-G	Hap43	C	C	A	C	T	C	A	G	G	G	T	C	A	KOUINONEPOU::IRGC 56663-1	0	0	Cote d'Ivoire	Cote d'Ivoire	WAF	GJ-trp	trop
IRIS_313-11526	Hap-G	Hap43	C	C	A	C	T	C	A	G	G	G	T	C	A	FOSSA (GBE)::IRGC 56767-1	0	0	Cote d'Ivoire	Cote d'Ivoire	WAF	GJ-trp	trop
IRIS_313-11537	Hap-G	Hap43	C	C	A	C	T	C	A	G	G	G	T	C	A	J 6 IR 438 (WC 694)::IRGC 57599-1	0	0	Philippines	Philippines	SER	GJ-trp	trop
IRIS_313-11539	Hap-G	Hap43	C	C	A	C	T	C	A	G	G	G	T	C	A	SP 6 (WC 836)::IRGC 57602-1	0	0	0	Unites States of America	NAM	GJ-trp	trop
IRIS_313-11540	Hap-G	Hap43	C	C	A	C	T	C	A	G	G	G	T	C	A	PATIE ROUGE::IRGC 57686-1	0	0	Guinea	Guinea	WAF	GJ-trp	trop
IRIS_313-11658	Hap-G	Hap43	C	C	A	C	T	C	A	G	G	G	T	C	A	MANYALOJOPOIHUN::IRGC 63350-1	0	0	Sierra Leone	Sierra Leone	WAF	GJ-trp	trop
IRIS_313-11659	Hap-G	Hap43	C	C	A	C	T	C	A	G	G	G	T	C	A	TOBOHUN::IRGC 63433-1	0	0	Sierra Leone	Sierra Leone	WAF	GJ-trp	trop
IRIS_313-11660	Hap-G	Hap43	C	C	A	C	T	C	A	G	G	G	T	C	A	WULE DASIMA::IRGC 63450-1	0	0	Liberia	Liberia	WAF	GJ-trp	trop
IRIS_313-11611	Hap-G	Hap43	C	C	A	C	T	C	A	G	G	G	T	C	A	YAH YAW::IRGC 61359-1	0	0	Thailand	Thailand	SEA	GJ-trp	trop
IRIS_313-11736	Hap-G	Hap43	C	C	A	C	T	C	A	G	G	G	T	C	A	MALAGKIT (PINELIPE)::IRGC 67444-1	0	0	Philippines	Philippines	SER	GJ-trp	trop
IRIS_313-11755	Hap-G	Hap43	C	C	A	C	T	C	A	G	G	G	T	C	A	A 2-257::IRGC 68342-1	0	0	Liberia	Liberia	WAF	GJ-trp	trop
IRIS_313-11756	Hap-G	Hap43	C	C	A	C	T	C	A	G	G	G	T	C	A	BENGALI VAKAHANA 1448::IRGC 68370-1	0	0	Madagascar	Madagascar	IOC	GJ-trp	trop
IRIS_313-11759	Hap-G	Hap43	C	C	A	C	T	C	A	G	G	G	T	C	A	K 2 C 45::IRGC 68552-1	0	0	Cote d'Ivoire	Cote d'Ivoire	WAF	GJ-trp	trop
IRIS_313-11792	Hap-G	Hap43	C	C	A	C	T	C	A	G	G	G	T	C	A	VONBOANGY::IRGC 69947-1	0	0	Madagascar	Madagascar	IOC	GJ-trp	trop
IRIS_313-11851	Hap-G	Hap43	C	C	A	C	T	C	A	G	G	G	T	C	A	DUNA AL::IRGC 71842-1	0	0	Philippines	Philippines	SER	GJ-trp	trop
IRIS_313-11906	Hap-G	Hap43	C	C	A	C	T	C	A	G	G	G	T	C	A	SULUS BALOK::IRGC 73862-1	0	0	Indonesia	Indonesia	SER	GJ-trp	trop
IRIS_313-11915	Hap-G	Hap43	C	C	A	C	T	C	A	G	G	G	T	C	A	IB 95::IRGC 74677-1	0	0	Ghana	Ghana	WAF	GJ-trp	trop
IRIS_313-11928	Hap-G	Hap43	C	C	A	C	T	C	A	G	G	G	T	C	A	DAYRON MARANGRAS::IRGC 75209-1	0	0	Philippines	Philippines	SER	GJ-trp	trop
IRIS_313-11970	Hap-G	Hap43	C	C	A	C	T	C	A	G	G	G	T	C	A	BUNTU DOMBA 1::IRGC 77554-1	0	0	Indonesia	Indonesia	SER	GJ-trp	trop
IRIS_313-12018	Hap-G	Hap43	C	C	A	C	T	C	A	G	G	G	T	C	A	FRENSI GBOI::IRGC 79983-1	0	0	Sierra Leone	Sierra Leone	WAF	GJ-trp	trop
IRIS_313-12021	Hap-G	Hap43	C	C	A	C	T	C	A	G	G	G	T	C	A	ITA 131::IRGC 80025-1	0	0	Nigeria	Nigeria	WAF	GJ-trp	trop
IRIS_313-12031	Hap-G	Hap43	C	C	A	C	T	C	A	G	G	G	T	C	A	P T Q QINDONAAL::IRGC 80410-1	0	0	Philippines	Philippines	SER	GJ-trp	trop
IRIS_313-12045	Hap-G	Hap43	C	C	A	C	T	C	A	G	G	G	T	C	A	BUYAN::IRGC 81440-1	0	0	Indonesia	Indonesia	SER	GJ-trp	trop
IRIS_313-12051	Hap-G	Hap43	C	C	A	C	T	C	A	G	G	G	T	C	A	TINOLDO MARANGRAS::IRGC 81758-1	0	0	Philippines	Philippines	SER	GJ-trp	trop
IRIS_313-12069	Hap-G	Hap43	C	C	A	C	T	C	A	G	G	G	T	C	A	PULUT MAS::IRGC 82676-1	0	0	Indonesia	Indonesia	SER	GJ-trp	trop
IRIS_313-12070	Hap-G	Hap43	C	C	A	C	T	C	A	G	G	G	T	C	A	BABELIONG::IRGC 82688-1	0	0	Malaysia	Malaysia	SER	GJ-trp	trop
IRIS_313-12108	Hap-G	Hap43	C	C	A	C	T	C	A	G	G	G	T	C	A	PARAI JALEY MASIK::IRGC 84215-1	0	0	Malaysia	Malaysia	SER	GJ-trp	trop
IRIS_313-12144	Hap-G	Hap43	C	C	A	C	T	C	A	G	G	G	T	C	A	GINAYANGGANG::IRGC 87131-1	0	0	Philippines	Philippines	SER	GJ-trp	trop
IRIS_313-12241	Hap-G	Hap43	C	C	A	C	T	C	A	G	G	G	T	C	A	SEMENDANG::IRGC 93633-1	0	0	Indonesia	Indonesia	SER	GJ-trp	trop
IRIS_313-12271	Hap-G	Hap43	C	C	A	C	T	C	A	G	G	G	T	C	A	BATIBATIKAN::IRGC 96098-1	0	0	Philippines	Philippines	SER	GJ-trp	trop
IRIS_313-12285	Hap-G	Hap43	C	C	A	C	T	C	A	G	G	G	T	C	A	PADI MIAT (KECIL)::IRGC 97366-1	0	0	Malaysia	Malaysia	SER	GJ-trp	trop
IRIS_313-10489	Hap-G	Hap43	C	C	A	C	T	C	A	G	G	G	T	C	A	MOROPOTOL::IRGC 3909-1	0	0	Philippines	Philippines	SER	GJ-trp	trop
IRIS_313-10507	Hap-G	Hap43	C	C	A	C	T	C	A	G	G	G	T	C	A	HSIANG TSENF TAO::IRGC 5008-1	0	0	Taiwan	Taiwan	EAR	GJ-trp	trop
IRIS_313-10577	Hap-G	Hap43	C	C	A	C	T	C	A	G	G	G	T	C	A	IFUGAO RICE::IRGC 8052-1	0	0	Philippines	Philippines	SER	GJ-trp	trop
IRIS_313-10582	Hap-G	Hap43	C	C	A	C	T	C	A	G	G	G	T	C	A	QINOGNAS::IRGC 8135-1	0	0	Philippines	Philippines	SER	GJ-trp	trop
IRIS_313-10644	Hap-G	Hap43	C	C	A	C	T	C	A	G	G	G	T	C	A	BUSIYETAN::IRGC 11205-1	0	0	Philippines	Philippines	SER	GJ-trp	trop
IRIS_313-10645	Hap-G	Hap43	C	C	A	C	T	C	A	G	G	G	T	C	A	LENKIBE-N::IRGC 11216-1	0	0	Philippines	Philippines	SER	GJ-trp	trop
IRIS_313-10619	Hap-G	Hap43	C	C	A	C	T	C	A	G	G	G	T	C	A	BICCO BRANCO::IRGC 9478-1	0	0	0	Brazil	SAM	GJ-trp	trop
IRIS_313-10620	Hap-G	Hap43	C	C	A	C	T	C	A	G	G	G	T	C	A	R 27::IRGC 9498-1	0	0	Brazil	Brazil	SAM	GJ-trp	trop
IRIS_313-10689	Hap-G	Hap43	C	C	A	C	T	C	A	G	G	G	T	C	A	SIKEP BATU::IRGC 13514-2	0	0	Indonesia	Indonesia	SER	GJ-trp	trop
IRIS_313-10703	Hap-G	Hap43	C	C	A	C	T	C	A	G	G	G	T	C	A	PADI ADONG DUMARAT::IRGC 14356-1	0	0	Malaysia	Malaysia	SER	GJ-trp	trop
IRIS_313-10708	Hap-G	Hap43	C	C	A	C	T	C	A	G	G	G	T	C	A	B 6311 A 5553-16-2::IRGC 14541-1	0	0	United States of America	United States of America	NAM	GJ-trp	trop
IRIS_313-10730	Hap-G	Hap43	C	C	A	C	T	C	A	G	G	G	T	C	A	NANIBRE::IRGC 16102-2	0	0	Cote d'Ivoire	Cote d'Ivoire	WAF	GJ-trp	trop
IRIS_313-10743	Hap-G	Hap43	C	C	A	C	T	C	A	G	G	G	T	C	A	SERAJU::IRGC 16565-1	0	0	Indonesia	Indonesia	SER	GJ-trp	trop
IRIS_313-10711	Hap-G	Hap43	C	C	A	C	T	C	A	G	G	G	T	C	A	7 AC::IRGC 14860-2	0	0	Liberia	Liberia	WAF	GJ-trp	trop
IRIS_313-10747	Hap-G	Hap43	C	C	A	C	T	C	A	G	G	G	T	C	A	TJOKRON::IRGC 16653-2	0	0	Indonesia	Indonesia	SER	GJ-trp	trop
IRIS_313-10752	Hap-G	Hap43	C	C	A	C	T	C	A	G	G	G	T	C	A	O. SATIVA::IRGC 16898-1	0	0	United States of America	United States of America	NAM	GJ-trp	trop
IRIS_313-10712	Hap-G	Hap43	C	C	A	C	T	C	A	G	G	G	T	C	A	KOTO OURA S 5::IRGC 15155-1	0	0	Cote d'Ivoire	Cote d'Ivoire	WAF	GJ-trp	trop
IRIS_313-10758	Hap-G	Hap43	C	C	A	C	T	C	A	G	G	G	T	C	A	AEN METAN::IRGC 17142-1	0	0	Indonesia	Indonesia	SER	GJ-trp	trop
IRIS_313-10759	Hap-G	Hap43	C	C	A	C	T	C	A	G	G	G	T	C	A	ANDEL::IRGC 17153-2	0	0	Indonesia	Indonesia	SER	GJ-trp	trop
IRIS_313-10761	Hap-G	Hap43	C	C	A	C	T	C	A	G	G	G	T	C	A	BALIK SEMAH::IRGC 17201-2	0	0	Indonesia	Indonesia	SER	GJ-trp	trop
IRIS_313-10767	Hap-G	Hap43	C	C	A	C	T	C	A	G	G	G	T	C	A	DJANGGOT::IRGC 17491-2	0	0	Indonesia	Indonesia	SER	GJ-trp	trop
IRIS_313-10773	Hap-G	Hap43	C	C	A	C	T	C	A	G	G	G	T	C	A	HAWARA DJEDAH::IRGC 17728-1	0	0	Indonesia	Indonesia	SER	GJ-trp	trop
IRIS_313-10793	Hap-G	Hap43	C	C	A	C	T	C	A	G	G	G	T	C	A	MELIK::IRGC 18238-2	0	0	Indonesia	Indonesia	SER	GJ-trp	trop
IRIS_313-10795	Hap-G	Hap43	C	C	A	C	T	C	A	G	G	G	T	C	A	MLATI::IRGC 18278-1	0	0	Indonesia	Indonesia	SER	GJ-trp	trop
IRIS_313-10796	Hap-G	Hap43	C	C	A	C	T	C	A	G	G	G	T	C	A	MOLOG::IRGC 18282-1	0	0	Indonesia	Indonesia	SER	GJ-trp	trop
IRIS_313-10802	Hap-G	Hap43	C	C	A	C	T	C	A	G	G	G	T	C	A	PEUTEUJ::IRGC 18484-1	0	0	Indonesia	Indonesia	SER	GJ-trp	trop
IRIS_313-10828	Hap-G	Hap43	C	C	A	C	T	C	A	G	G	G	T	C	A	IKOGAN::IRGC 19412-1	0	0	Philippines	Philippines	SER	GJ-trp	trop
IRIS_313-10831	Hap-G	Hap43	C	C	A	C	T	C	A	G	G	G	T	C	A	MALANDI 2::IRGC 19454-2	0	0	Philippines	Philippines	SER	GJ-trp	trop
IRIS_313-10832	Hap-G	Hap43	C	C	A	C	T	C	A	G	G	G	T	C	A	MALASAY::IRGC 19456-1	0	0	Philippines	Philippines	SER	GJ-trp	trop
IRIS_313-10918	Hap-G	Hap43	C	C	A	C	T	C	A	G	G	G	T	C	A	T Q QI QINYUHAYUHA::IRGC 23342-3	0	0	Philippines	Philippines	SER	GJ-trp	trop
IRIS_313-10931	Hap-G	Hap43	C	C	A	C	T	C	A	G	G	G	T	C	A	PAKWALAN::IRGC 24156-1	0	0	Philippines	Philippines	SER	GJ-trp	trop
IRIS_313-10936	Hap-G	Hap43	C	C	A	C	T	C	A	G	G	G	T	C	A	KETAN GUNDIL::IRGC 24568-1	0	0	Indonesia	Indonesia	SER	GJ-trp	trop
IRIS_313-10945	Hap-G	Hap43	C	C	A	C	T	C	A	G	G	G	T	C	A	BULAK::IRGC 24884-1	0	0	Indonesia	Indonesia	SER	GJ-trp	trop
IRIS_313-10946	Hap-G	Hap43	C	C	A	C	T	C	A	G	G	G	T	C	A	MANGGE::IRGC 25019-1	0	0	Indonesia	Indonesia	SER	GJ-trp	trop
IRIS_313-10949	Hap-G	Hap43	C	C	A	C	T	C	A	G	G	G	T	C	A	TEKALAK::IRGC 25154-1	0	0	Indonesia	Indonesia	SER	GJ-trp	trop
IRIS_313-10952	Hap-G	Hap43	C	C	A	C	T	C	A	G	G	G	T	C	A	KILANG MEDU::IRGC 25442-1	0	0	Indonesia	Indonesia	SER	GJ-trp	trop
IRIS_313-10953	Hap-G	Hap43	C	C	A	C	T	C	A	G	G	G	T	C	A	PADI ABUNG KUNING::IRGC 25469-1	0	0	Indonesia	Indonesia	SER	GJ-trp	trop
IRIS_313-10957	Hap-G	Hap43	C	C	A	C	T	C	A	G	G	G	T	C	A	RANGKAI KEPEL::IRGC 25640-1	0	0	Indonesia	Indonesia	SER	GJ-trp	trop
IRIS_313-10958	Hap-G	Hap43	C	C	A	C	T	C	A	G	G	G	T	C	A	RENIK BELITI::IRGC 25648-1	0	0	Indonesia	Indonesia	SER	GJ-trp	trop
IRIS_313-10959	Hap-G	Hap43	C	C	A	C	T	C	A	G	G	G	T	C	A	SITABO TABO::IRGC 25798-1	0	0	Indonesia	Indonesia	SER	GJ-trp	trop
IRIS_313-10960	Hap-G	Hap43	C	C	A	C	T	C	A	G	G	G	T	C	A	SUNGKAI::IRGC 25812-1	0	0	Indonesia	Indonesia	SER	GJ-trp	trop
IRIS_313-10991	Hap-G	Hap43	C	C	A	C	T	C	A	G	G	G	T	C	A	GINATOS::IRGC 26876-1	0	0	Philippines	Philippines	SER	GJ-trp	trop
IRIS_313-11044	Hap-G	Hap43	C	C	A	C	T	C	A	G	G	G	T	C	A	BUKU::IRGC 28683-2	0	0	Malaysia	Malaysia	SER	GJ-trp	trop
IRIS_313-11045	Hap-G	Hap43	C	C	A	C	T	C	A	G	G	G	T	C	A	ENGKABANG::IRGC 28694-2	0	0	Malaysia	Malaysia	SER	GJ-trp	trop
IRIS_313-11046	Hap-G	Hap43	C	C	A	C	T	C	A	G	G	G	T	C	A	LALANGIT::IRGC 28715-1	0	0	Malaysia	Malaysia	SER	GJ-trp	trop
IRIS_313-10993	Hap-G	Hap43	C	C	A	C	T	C	A	G	G	G	T	C	A	LANNAB::IRGC 26936-2	0	0	Philippines	Philippines	SER	GJ-trp	trop
IRIS_313-11100	Hap-G	Hap43	C	C	A	C	T	C	A	G	G	G	T	C	A	MAMON::IRGC 30792-1	0	0	Liberia	Liberia	WAF	GJ-trp	trop
IRIS_313-11102	Hap-G	Hap43	C	C	A	C	T	C	A	G	G	G	T	C	A	D 1-39::IRGC 30868-1	0	0	Liberia	Liberia	WAF	GJ-trp	trop
IRIS_313-11103	Hap-G	Hap43	C	C	A	C	T	C	A	G	G	G	T	C	A	D 1-147::IRGC 30894-2	0	0	Liberia	Liberia	WAF	GJ-trp	trop
IRIS_313-11104	Hap-G	Hap43	C	C	A	C	T	C	A	G	G	G	T	C	A	D 3-102::IRGC 30972-1	0	0	Liberia	Liberia	WAF	GJ-trp	trop
IRIS_313-11105	Hap-G	Hap43	C	C	A	C	T	C	A	G	G	G	T	C	A	D 3-130::IRGC 30986-2	0	0	Liberia	Liberia	WAF	GJ-trp	trop
IRIS_313-11106	Hap-G	Hap43	C	C	A	C	T	C	A	G	G	G	T	C	A	D 4-193::IRGC 31083-2	0	0	Liberia	Liberia	WAF	GJ-trp	trop
IRIS_313-11109	Hap-G	Hap43	C	C	A	C	T	C	A	G	G	G	T	C	A	B 106::IRGC 31352-1	0	0	Liberia	Liberia	WAF	GJ-trp	trop
IRIS_313-11159	Hap-G	Hap43	C	C	A	C	T	C	A	G	G	G	T	C	A	HYB 5-2-1-1-4::IRGC 34283-2	0	0	Cote d'Ivoire	Cote d'Ivoire	WAF	GJ-trp	trop
IRIS_313-11161	Hap-G	Hap43	C	C	A	C	T	C	A	G	G	G	T	C	A	SADU::IRGC 34514-2	0	0	Liberia	Liberia	WAF	GJ-trp	trop
IRIS_313-11238	Hap-G	Hap43	C	C	A	C	T	C	A	G	G	G	T	C	A	IAC 1132::IRGC 39052-1	0	0	Brazil	Brazil	SAM	GJ-trp	trop
IRIS_313-11311	Hap-G	Hap43	C	C	A	C	T	C	A	G	G	G	T	C	A	CICIH KAPUK::IRGC 43377-3	0	0	Indonesia	Indonesia	SER	GJ-trp	trop
IRIS_313-11314	Hap-G	Hap43	C	C	A	C	T	C	A	G	G	G	T	C	A	PELAU::IRGC 43538-2	0	0	Indonesia	Indonesia	SER	GJ-trp	trop
IRIS_313-11328	Hap-G	Hap43	C	C	A	C	T	C	A	G	G	G	T	C	A	PADI BURIH::IRGC 44081-1	0	0	Malaysia	Malaysia	SER	GJ-trp	trop
IRIS_313-11329	Hap-G	Hap43	C	C	A	C	T	C	A	G	G	G	T	C	A	PADI JALAI BELA::IRGC 44084-1	0	0	Malaysia	Malaysia	SER	GJ-trp	trop
IRIS_313-11340	Hap-G	Hap43	C	C	A	C	T	C	A	G	G	G	T	C	A	MINANOK::IRGC 44637-2	0	0	Philippines	Philippines	SER	GJ-trp	trop
IRIS_313-11424	Hap-G	Hap43	C	C	A	C	T	C	A	G	G	G	T	C	A	SINAPLED::IRGC 50402-1	0	0	Philippines	Philippines	SER	GJ-trp	trop
B018	Hap-G	Hap43	C	C	A	C	T	C	A	G	G	G	T	C	A	American Huangkedao	Yellow Hull	美国黄壳稻	United_States	United States of America	NAM	GJ-trp	trop
B043	Hap-G	Hap43	C	C	A	C	T	C	A	G	G	G	T	C	A	YR 83-23-11	0	0	Australia_	Australia	OCE	GJ-trp	trop
B053	Hap-G	Hap43	C	C	A	C	T	C	A	G	G	G	T	C	A	80 A 97 YR 303-304-1-3	0	0	Australia_	Australia	OCE	GJ-trp	trop
B054	Hap-G	Hap43	C	C	A	C	T	C	A	G	G	G	T	C	A	80050 YR 72136-43	0	0	Australia_	Australia	OCE	GJ-trp	trop
B188	Hap-G	Hap43	C	C	A	C	T	C	A	G	G	G	T	C	A	IRAT 36	0	0	Ivory_Coast	Cote d'Ivoire	WAF	GJ-trp	trop
B189	Hap-G	Hap43	C	C	A	C	T	C	A	G	G	G	T	C	A	IRAT 669	0	0	Ivory_Coast	Cote d'Ivoire	WAF	GJ-trp	trop
B191	Hap-G	Hap43	C	C	A	C	T	C	A	G	G	G	T	C	A	80 A 60 YR 71009-1-5	0	0	Australia_	Australia	OCE	GJ-trp	trop
B196	Hap-G	Hap43	C	C	A	C	T	C	A	G	G	G	T	C	A	Taidongludao	Taitung Lu Dao	台东陆稻	China	Taiwan	EAR	GJ-trp	trop
CX111	Hap-G	Hap43	C	C	A	C	T	C	A	G	G	G	T	C	A	Giza 14	0	0	Egypt	Egypt	NAF	GJ-trp	trop
CX129	Hap-G	Hap43	C	C	A	C	T	C	A	G	G	G	T	C	A	MOLOK	0	0	Indonesia	Indonesia	SER	GJ-trp	trop
CX132	Hap-G	Hap43	C	C	A	C	T	C	A	G	G	G	T	C	A	AP 423	AP423	0	India	India	SAC	GJ-trp	trop
CX151	Hap-G	Hap43	C	C	A	C	T	C	A	G	G	G	T	C	A	AZUCENA	0	0	Philippines	Philippines	SER-IRRI	GJ-trp	trop
CX214	Hap-G	Hap43	C	C	A	C	T	C	A	G	G	G	T	C	A	Brazil Nuodao	Arroz Glutinoso	巴西糯稻	Brazil	Brazil	SAM	GJ-trp	trop
CX220	Hap-G	Hap43	C	C	A	C	T	C	A	G	G	G	T	C	A	IRAT 109	0	0	Brazil	Cote d'Ivoire	WAF	GJ-trp	trop
CX241	Hap-G	Hap43	C	C	A	C	T	C	A	G	G	G	T	C	A	IAC 47	0	0	Philippines	Brazil	SAM	GJ-trp	trop
CX248	Hap-G	Hap43	C	C	A	C	T	C	A	G	G	G	T	C	A	Kinandang Patong	0	0	Philippines	Philippines	SER-IRRI	GJ-trp	trop
CX269	Hap-G	Hap43	C	C	A	C	T	C	A	G	G	G	T	C	A	IAC 165	0	0	Brazil	Brazil	SAM	GJ-trp	trop
CX285	Hap-G	Hap43	C	C	A	C	T	C	A	G	G	G	T	C	A	Nonglinnuo	Nonglin Nuo	农林糯	China	China	EAS	GJ-trp	trop
CX352	Hap-G	Hap43	C	C	A	C	T	C	A	G	G	G	T	C	A	BD 007	0	0	China	China	EAS	GJ-trp	trop
CX355	Hap-G	Hap43	C	C	A	C	T	C	A	G	G	G	T	C	A	Yunlu 102	Yun Lu 102	云陆102	China	China	EAS	GJ-trp	trop
CX359	Hap-G	Hap43	C	C	A	C	T	C	A	G	G	G	T	C	A	Yunlu 103	Yun Lu 103	云陆103	China	China	EAS	GJ-trp	trop
CX371	Hap-G	Hap43	C	C	A	C	T	C	A	G	G	G	T	C	A	NERICA 1	0	0	Africa	Cote d'Ivoire	WAF	GJ-trp	trop
CX372	Hap-G	Hap43	C	C	A	C	T	C	A	G	G	G	T	C	A	NERICA 2	0	0	Africa	Cote d'Ivoire	WAF	GJ-trp	trop
CX373	Hap-G	Hap43	C	C	A	C	T	C	A	G	G	G	T	C	A	NERICA 8	0	0	Africa	Cote d'Ivoire	WAF	GJ-trp	trop
CX374	Hap-G	Hap43	C	C	A	C	T	C	A	G	G	G	T	C	A	NERICA 9	0	0	Africa	Cote d'Ivoire	WAF	GJ-trp	trop
CX77	Hap-G	Hap43	C	C	A	C	T	C	A	G	G	G	T	C	A	Lemont	0	0	United_States	United States of America	NAM	GJ-trp	trop
IRIS_313-9201	Hap-G	Hap43	C	C	A	C	T	C	A	G	G	G	T	C	A	ARC 6044::IRGC 12190-1	0	0	India	India	SAC	GJ-trp	trop
IRIS_313-10074	Hap-G	Hap43	C	C	A	C	T	C	A	G	G	G	T	C	A	RIKU AIKOKU::IRGC 74514-1	0	0	Japan	Japan	EAR	GJ-trp	trop
IRIS_313-11427	Hap-G	Hap43	C	C	A	C	T	C	A	G	G	G	T	C	A	GEM OU BRAZIL::IRGC 50470-1	0	0	Brazil	Brazil	SAM	GJ-trp	trop
CX243	Hap-G	Hap43	C	C	A	C	T	C	A	G	G	G	T	C	A	IR 47686-6-2-1-1	0	0	Philippines	Philippines	SER-IRRI	GJ-trp	trop
IRIS_313-11790	Hap-G	Hap45	C	T	A	C	T	C	A	G	G	G	T	C	A	VARIRANGAHY::IRGC 69897-1	0	0	Madagascar	Madagascar	IOC	GJ-trp	trop
IRIS_313-7994	Hap-G	Hap72	C	C	A	C	T	C	A	G	C	G	T	G	A	VARY MADINIKA 3566::GERVEX 8448-C1	0	0	Madagascar	Madagascar	IOC	GJ-trp	trop
IRIS_313-12281	Hap-G	Hap72	C	C	A	C	T	C	A	G	C	G	T	G	A	SALAZANA::IRGC 97219-1	0	0	Madagascar	Madagascar	IOC	GJ-trp	trop
B025	Hap-G	Hap72	C	C	A	C	T	C	A	G	C	G	T	G	A	Djanda Mandja	0	0	Indonesia	Indonesia	SER	GJ-trp	trop
IRIS_313-11380	Hap-G	Hap12	T	C	G	T	C	C	G	A	C	G	C	C	A	CA ONG (WHITE)::IRGC 47174-1	0	0	Philippines	Philippines	SER	GJ-trp	trop
IRIS_313-9558	Hap-G	Hap56	C	T	A	C	C	A	G	A	C	G	C	G	A	LIMBAYAN::IRGC 71556-1	0	0	Malaysia	Malaysia	SER	GJ-trp	trop
IRIS_313-8745	Hap-G	Hap56	C	T	A	C	C	A	G	A	C	G	C	G	A	SD 120 SELN (CI 12320)::IRGC 1667-1	0	0	Haiti	Haiti	CAM	GJ-trp	trop
IRIS_313-8768	Hap-G	Hap56	C	T	A	C	C	A	G	A	C	G	C	G	A	MOROFIN::IRGC 56698-1	0	0	Cote d'Ivoire	Cote d'Ivoire	WAF	GJ-trp	trop
IRIS_313-8778	Hap-G	Hap56	C	T	A	C	C	A	G	A	C	G	C	G	A	SUP BLUE ROSE::IRGC 1739-1	0	0	United States of America	United States of America	NAM	GJ-trp	trop
IRIS_313-9129	Hap-G	Hap56	C	T	A	C	C	A	G	A	C	G	C	G	A	LAYANDABU::IRGC 25214-1	0	0	Indonesia	Indonesia	SER	GJ-trp	trop
IRIS_313-9297	Hap-G	Hap56	C	T	A	C	C	A	G	A	C	G	C	G	A	KORR::IRGC 30751-1	0	0	Liberia	Liberia	WAF	GJ-trp	trop
IRIS_313-9375	Hap-G	Hap56	C	T	A	C	C	A	G	A	C	G	C	G	A	PULUTAN::IRGC 71596-1	0	0	Malaysia	Malaysia	SER	GJ-trp	trop
IRIS_313-9851	Hap-G	Hap56	C	T	A	C	C	A	G	A	C	G	C	G	A	GOGOWIERIE::IRGC 14791-1	0	0	Surinam	Surinam	SAM	GJ-trp	trop
IRIS_313-8279	Hap-G	Hap56	C	T	A	C	C	A	G	A	C	G	C	G	A	SAWAH::IRGC 71612-1	0	0	Malaysia	Malaysia	SER	GJ-trp	trop
IRIS_313-8381	Hap-G	Hap56	C	T	A	C	C	A	G	A	C	G	C	G	A	PURAK SIRIBA::IRGC 71598-1	0	0	Malaysia	Malaysia	SER	GJ-trp	trop
IRIS_313-8439	Hap-G	Hap56	C	T	A	C	C	A	G	A	C	G	C	G	A	KENDINGA 5 (H)::IRGC 60310-1	0	0	Malaysia	Malaysia	SER	GJ-trp	trop
IRIS_313-8865	Hap-G	Hap56	C	T	A	C	C	A	G	A	C	G	C	G	A	PADI SEPAH::IRGC 48803-1	0	0	Indonesia	Indonesia	SER	GJ-trp	trop
IRIS_313-9050	Hap-G	Hap56	C	T	A	C	C	A	G	A	C	G	C	G	A	ANGKARONG::IRGC 71493-1	0	0	Malaysia	Malaysia	SER	GJ-trp	trop
IRIS_313-9568	Hap-G	Hap56	C	T	A	C	C	A	G	A	C	G	C	G	A	PAMPANGON (H)::IRGC 60392-1	0	0	Malaysia	Malaysia	SER	GJ-trp	trop
IRIS_313-9929	Hap-G	Hap56	C	T	A	C	C	A	G	A	C	G	C	G	A	GOBYERNO::IRGC 47216-1	0	0	Philippines	Philippines	SER	GJ-trp	trop
IRIS_313-8687	Hap-G	Hap56	C	T	A	C	C	A	G	A	C	G	C	G	A	KEREN FENHO::IRGC 56735-1	0	0	Guinea-Bissau	Guinea-Bissau	WAF	GJ-trp	trop
IRIS_313-10327	Hap-G	Hap56	C	T	A	C	C	A	G	A	C	G	C	G	A	CAROLINO BLANCO::IRGC 117249-1	0	0	Peru	Peru	SAM	GJ-trp	trop
IRIS_313-7883	Hap-G	Hap56	C	T	A	C	C	A	G	A	C	G	C	G	A	GANIGI::IRGC 48698-C1	0	0	Indonesia	Indonesia	SER	GJ-trp	trop
IRIS_313-7876	Hap-G	Hap56	C	T	A	C	C	A	G	A	C	G	C	G	A	DINORADO::IRTP 12568-C1	0	0	Philippines	Philippines	SER	GJ-trp	trop
IRIS_313-7993	Hap-G	Hap56	C	T	A	C	C	A	G	A	C	G	C	G	A	VARY LAVA DE BETAFO::GERVEX 8381-C1	0	0	Madagascar	Madagascar	IOC	GJ-trp	trop
IRIS_313-7850	Hap-G	Hap56	C	T	A	C	C	A	G	A	C	G	C	G	A	BODA 148-3::GERVEX 8258-C1	0	0	Madagascar	Madagascar	IOC	GJ-trp	trop
IRIS_313-7959	Hap-G	Hap56	C	T	A	C	C	A	G	A	C	G	C	G	A	MITSANGANAHIJERY::GERVEX 8316-C1	0	0	Madagascar	Madagascar	IOC	GJ-trp	trop
IRIS_313-11429	Hap-G	Hap56	C	T	A	C	C	A	G	A	C	G	C	G	A	MIUDO ROXO::IRGC 50517-1	0	0	Brazil	Brazil	SAM	GJ-trp	trop
IRIS_313-11434	Hap-G	Hap56	C	T	A	C	C	A	G	A	C	G	C	G	A	FORTUNA BLANCO (SAN MARCOS)::IRGC 50764-1	0	0	Colombia	Colombia	SAM	GJ-trp	trop
IRIS_313-11435	Hap-G	Hap56	C	T	A	C	C	A	G	A	C	G	C	G	A	MONMINEUPLEU::IRGC 50873-1	0	0	Cote d'Ivoire	Cote d'Ivoire	WAF	GJ-trp	trop
IRIS_313-11439	Hap-G	Hap56	C	T	A	C	C	A	G	A	C	G	C	G	A	NIRA PRIETO::IRGC 51145-1	0	0	Cuba	Cuba	CAM	GJ-trp	trop
IRIS_313-11464	Hap-G	Hap56	C	T	A	C	C	A	G	A	C	G	C	G	A	CARAWI::IRGC 52887-1	0	0	Philippines	Philippines	SER	GJ-trp	trop
IRIS_313-11465	Hap-G	Hap56	C	T	A	C	C	A	G	A	C	G	C	G	A	DINORADO::IRGC 52893-1	0	0	Philippines	Philippines	SER	GJ-trp	trop
IRIS_313-11532	Hap-G	Hap56	C	T	A	C	C	A	G	A	C	G	C	G	A	MARIA GAKIT::IRGC 57070-1	0	0	Philippines	Philippines	SER	GJ-trp	trop
IRIS_313-11673	Hap-G	Hap56	C	T	A	C	C	A	G	A	C	G	C	G	A	BURI BURING::IRGC 64174-1	0	0	Philippines	Philippines	SER	GJ-trp	trop
IRIS_313-11903	Hap-G	Hap56	C	T	A	C	C	A	G	A	C	G	C	G	A	KOMPIT::IRGC 73716-1	0	0	Indonesia	Indonesia	SER	GJ-trp	trop
IRIS_313-11907	Hap-G	Hap56	C	T	A	C	C	A	G	A	C	G	C	G	A	TINAROH::IRGC 73874-1	0	0	Indonesia	Indonesia	SER	GJ-trp	trop
IRIS_313-11913	Hap-G	Hap56	C	T	A	C	C	A	G	A	C	G	C	G	A	BUAGKOG::IRGC 74318-1	0	0	Philippines	Philippines	SER	GJ-trp	trop
IRIS_313-11929	Hap-G	Hap56	C	T	A	C	C	A	G	A	C	G	C	G	A	GILINGAN MARANGRAS::IRGC 75213-1	0	0	Philippines	Philippines	SER	GJ-trp	trop
IRIS_313-11946	Hap-G	Hap56	C	T	A	C	C	A	G	A	C	G	C	G	A	BWANGA MOUI::IRGC 76262-1	0	0	Burkina Faso	Burkina Faso	WAF	GJ-trp	trop
IRIS_313-11994	Hap-G	Hap56	C	T	A	C	C	A	G	A	C	G	C	G	A	KALINDIG::IRGC 78968-1	0	0	Philippines	Philippines	SER	GJ-trp	trop
IRIS_313-11995	Hap-G	Hap56	C	T	A	C	C	A	G	A	C	G	C	G	A	PINUTYUKAN::IRGC 78995-1	0	0	Philippines	Philippines	SER	GJ-trp	trop
IRIS_313-12006	Hap-G	Hap56	C	T	A	C	C	A	G	A	C	G	C	G	A	PADI HANGIR::IRGC 79507-1	0	0	Malaysia	Malaysia	SER	GJ-trp	trop
IRIS_313-12068	Hap-G	Hap56	C	T	A	C	C	A	G	A	C	G	C	G	A	PULUT KETAN::IRGC 82674-2	0	0	Indonesia	Indonesia	SER	GJ-trp	trop
IRIS_313-12073	Hap-G	Hap56	C	T	A	C	C	A	G	A	C	G	C	G	A	KASIGNAYAN::IRGC 82788-1	0	0	Philippines	Philippines	SER	GJ-trp	trop
IRIS_313-12244	Hap-G	Hap56	C	T	A	C	C	A	G	A	C	G	C	G	A	PINAHULA::IRGC 93937-1	0	0	Philippines	Philippines	SER	GJ-trp	trop
IRIS_313-12272	Hap-G	Hap56	C	T	A	C	C	A	G	A	C	G	C	G	A	MALAGKIT (ITIM)::IRGC 96124-1	0	0	Philippines	Philippines	SER	GJ-trp	trop
IRIS_313-12279	Hap-G	Hap56	C	T	A	C	C	A	G	A	C	G	C	G	A	RAMADITRA::IRGC 97124-1	0	0	Madagascar	Madagascar	IOC	GJ-trp	trop
IRIS_313-10485	Hap-G	Hap56	C	T	A	C	C	A	G	A	C	G	C	G	A	CATIBOS::IRGC 3762-1	0	0	Philippines	Philippines	SER	GJ-trp	trop
IRIS_313-10541	Hap-G	Hap56	C	T	A	C	C	A	G	A	C	G	C	G	A	IACA ESCURO::IRGC 6636-1	0	0	Guinea-Bissau	Guinea-Bissau	WAF	GJ-trp	trop
IRIS_313-10552	Hap-G	Hap56	C	T	A	C	C	A	G	A	C	G	C	G	A	RL GOPHER::IRGC 6934-2	0	0	United States of America	United States of America	NAM	GJ-trp	trop
IRIS_313-10578	Hap-G	Hap56	C	T	A	C	C	A	G	A	C	G	C	G	A	PARAY QIKUG KABAYUH::IRGC 8059-1	0	0	Philippines	Philippines	SER	GJ-trp	trop
IRIS_313-10580	Hap-G	Hap56	C	T	A	C	C	A	G	A	C	G	C	G	A	PARAY KINARABAW::IRGC 8083-1	0	0	Philippines	Philippines	SER	GJ-trp	trop
IRIS_313-10581	Hap-G	Hap56	C	T	A	C	C	A	G	A	C	G	C	G	A	P PEY SIQAT::IRGC 8129-1	0	0	Philippines	Philippines	SER	GJ-trp	trop
IRIS_313-10704	Hap-G	Hap56	C	T	A	C	C	A	G	A	C	G	C	G	A	PADI DARAWAL::IRGC 14373-1	0	0	Malaysia	Malaysia	SER	GJ-trp	trop
IRIS_313-10710	Hap-G	Hap56	C	T	A	C	C	A	G	A	C	G	C	G	A	PINDE GOGO WIERIE::IRGC 14795-2	0	0	Surinam	Surinam	SAM	GJ-trp	trop
IRIS_313-10799	Hap-G	Hap56	C	T	A	C	C	A	G	A	C	G	C	G	A	PAE ONGGA::IRGC 18418-1	0	0	Indonesia	Indonesia	SER	GJ-trp	trop
IRIS_313-10827	Hap-G	Hap56	C	T	A	C	C	A	G	A	C	G	C	G	A	BINARITOS::IRGC 19391-1	0	0	Philippines	Philippines	SER	GJ-trp	trop
IRIS_313-10830	Hap-G	Hap56	C	T	A	C	C	A	G	A	C	G	C	G	A	INAPORAONAN::IRGC 19418-1	0	0	Philippines	Philippines	SER	GJ-trp	trop
IRIS_313-10999	Hap-G	Hap56	C	T	A	C	C	A	G	A	C	G	C	G	A	LANDEO::IRGC 27164-1	0	0	Indonesia	Indonesia	SER	GJ-trp	trop
IRIS_313-11001	Hap-G	Hap56	C	T	A	C	C	A	G	A	C	G	C	G	A	PAEDAI SOBUDI::IRGC 27222-1	0	0	Indonesia	Indonesia	SER	GJ-trp	trop
IRIS_313-11003	Hap-G	Hap56	C	T	A	C	C	A	G	A	C	G	C	G	A	PAE MEETO::IRGC 27254-1	0	0	Indonesia	Indonesia	SER	GJ-trp	trop
IRIS_313-11004	Hap-G	Hap56	C	T	A	C	C	A	G	A	C	G	C	G	A	PAE SANGGULA::IRGC 27297-1	0	0	Indonesia	Indonesia	SER	GJ-trp	trop
IRIS_313-11009	Hap-G	Hap56	C	T	A	C	C	A	G	A	C	G	C	G	A	PULUT HALAPA::IRGC 27403-1	0	0	Indonesia	Indonesia	SER	GJ-trp	trop
IRIS_313-10992	Hap-G	Hap56	C	T	A	C	C	A	G	A	C	G	C	G	A	PILIT TAPUL::IRGC 26887-1	0	0	Philippines	Philippines	SER	GJ-trp	trop
IRIS_313-11117	Hap-G	Hap56	C	T	A	C	C	A	G	A	C	G	C	G	A	KAYELI KUNING::IRGC 31974-1	0	0	Indonesia	Indonesia	SER	GJ-trp	trop
IRIS_313-11121	Hap-G	Hap56	C	T	A	C	C	A	G	A	C	G	C	G	A	GBRA::IRGC 32474-2	0	0	Liberia	Liberia	WAF	GJ-trp	trop
IRIS_313-11248	Hap-G	Hap56	C	T	A	C	C	A	G	A	C	G	C	G	A	NIAW KHAMIN::IRGC 40222-1	0	0	Thailand	Thailand	SEA	GJ-trp	trop
IRIS_313-11313	Hap-G	Hap56	C	T	A	C	C	A	G	A	C	G	C	G	A	PADI RENDAH::IRGC 43515-1	0	0	Indonesia	Indonesia	SER	GJ-trp	trop
IRIS_313-11337	Hap-G	Hap56	C	T	A	C	C	A	G	A	C	G	C	G	A	LAWA AN::IRGC 44544-2	0	0	Philippines	Philippines	SER	GJ-trp	trop
IRIS_313-11376	Hap-G	Hap56	C	T	A	C	C	A	G	A	C	G	C	G	A	TOS 7536::IRGC 46985-2	0	0	Cote d'Ivoire	Cote d'Ivoire	WAF	GJ-trp	trop
IRIS_313-11379	Hap-G	Hap56	C	T	A	C	C	A	G	A	C	G	C	G	A	CADIDIT (GLUT)::IRGC 47161-1	0	0	Philippines	Philippines	SER	GJ-trp	trop
IRIS_313-11396	Hap-G	Hap56	C	T	A	C	C	A	G	A	C	G	C	G	A	MAS::IRGC 48758-1	0	0	Indonesia	Indonesia	SER	GJ-trp	trop
IRIS_313-11397	Hap-G	Hap56	C	T	A	C	C	A	G	A	C	G	C	G	A	TAMBU::IRGC 48932-1	0	0	Indonesia	Indonesia	SER	GJ-trp	trop
IRIS_313-11426	Hap-G	Hap56	C	T	A	C	C	A	G	A	C	G	C	G	A	CHATAO::IRGC 50456-1	0	0	Brazil	Brazil	SAM	GJ-trp	trop
B190	Hap-G	Hap56	C	T	A	C	C	A	G	A	C	G	C	G	A	ITA 221	0	0	Nigeria	Nigeria	WAF	GJ-trp	trop
CX106	Hap-G	Hap56	C	T	A	C	C	A	G	A	C	G	C	G	A	SAL BUI BAO	0	0	Vietnam	Viet Nam	SEA	GJ-trp	trop
CX262	Hap-G	Hap56	C	T	A	C	C	A	G	A	C	G	C	G	A	IAC 3	0	0	China	Brazil	SAM	GJ-trp	trop
B037	Hap-G	Hap56	C	T	A	C	C	A	G	A	C	G	C	G	A	Nanoay P.A	0	0	Argentina_	Argentina	SAM	GJ-trp	trop
IRIS_313-10798	Hap-G	Hap60	C	T	A	C	C	C	G	A	C	G	C	G	A	NOGO BELE 2::IRGC 18328-2	0	0	Indonesia	Indonesia	SER	GJ-trp	trop
IRIS_313-10829	Hap-G	Hap60	C	T	A	C	C	C	G	A	C	G	C	G	A	INAMBOG::IRGC 19415-1	0	0	Philippines	Philippines	SER	GJ-trp	trop
IRIS_313-10780	Hap-G	Hap60	C	T	A	C	C	C	G	A	C	G	C	G	A	KETAN LALER::IRGC 17897-1	0	0	Indonesia	Indonesia	SER	GJ-trp	trop
IRIS_313-10808	Hap-G	Hap60	C	T	A	C	C	C	G	A	C	G	C	G	A	RANTE::IRGC 18608-2	0	0	Indonesia	Indonesia	SER	GJ-trp	trop
IRIS_313-8876	Hap-G	Hap61	T	T	A	C	C	C	G	A	C	G	C	G	A	DELITUS::IRGC 5769-1	0	0	France	France	EUR	GJ-trp	trop
IRIS_313-10783	Hap-G	Hap43	C	C	A	C	T	C	A	G	G	G	T	C	A	KETAN OSOG::IRGC 17929-1	0	0	Indonesia	Indonesia	SER	GJ-trp	trop
IRIS_313-8921	Hap-G	Hap43	C	C	A	C	T	C	A	G	G	G	T	C	A	PUTTIGE::IRGC 52588-1	0	0	India	India	SAC	na	japx
IRIS_313-9111	Hap-G	Hap79	T	C	G	T	C	C	G	A	C	G	C	C	G	XIA ZHI BAI::IRGC 53437-1	0	0	China	China	EAS	XI-1A	ind
IRIS_313-10224	Hap-G	Hap79	T	C	G	T	C	C	G	A	C	G	C	C	G	HUA LI ZAO::IRGC 80950-1	0	0	China	China	EAS	XI-1A	ind
IRIS_313-8380	Hap-G	Hap79	T	C	G	T	C	C	G	A	C	G	C	C	G	SAN CHIAO TSWEN::IRGC 1565-1	0	0	China	China	EAS	XI-1A	ind
IRIS_313-9469	Hap-G	Hap79	T	C	G	T	C	C	G	A	C	G	C	C	G	TSAO SHENG LI 1::IRGC 1309-1	0	0	China	China	EAS	XI-1A	ind
IRIS_313-9505	Hap-G	Hap79	T	C	G	T	C	C	G	A	C	G	C	C	G	KORASISI::IRGC 5285-1	0	0	Philippines	Philippines	SER	XI-1A	ind
IRIS_313-9705	Hap-G	Hap79	T	C	G	T	C	C	G	A	C	G	C	C	G	TAITUNG WOO LI::IRGC 111-1	0	0	Taiwan	Taiwan	EAR	XI-1A	ind
IRIS_313-9706	Hap-G	Hap79	T	C	G	T	C	C	G	A	C	G	C	C	G	TAIPEI WOO CO::IRGC 112-1	0	0	Taiwan	Taiwan	EAR	XI-1A	ind
IRIS_313-9708	Hap-G	Hap79	T	C	G	T	C	C	G	A	C	G	C	C	G	TSAI YUAN CHON::IRGC 126-1	0	0	Taiwan	Taiwan	EAR	XI-1A	ind
IRIS_313-9730	Hap-G	Hap79	T	C	G	T	C	C	G	A	C	G	C	C	G	BA SHI ZAO::IRGC 67903-1	0	0	China	China	EAS	XI-1A	ind
IRIS_313-10154	Hap-G	Hap79	T	C	G	T	C	C	G	A	C	G	C	C	G	HE GU TSAO::IRGC 51302-1	0	0	China	China	EAS	XI-1A	ind
IRIS_313-10189	Hap-G	Hap79	T	C	G	T	C	C	G	A	C	G	C	C	G	DA NUO (ZHAN)::IRGC 72025-1	0	0	China	China	EAS	XI-1A	ind
IRIS_313-10211	Hap-G	Hap79	T	C	G	T	C	C	G	A	C	G	C	C	G	BAI HE::IRGC 76438-1	0	0	China	China	EAS	XI-1A	ind
IRIS_313-11568	Hap-G	Hap79	T	C	G	T	C	C	G	A	C	G	C	C	G	SATHIYA::IRGC 59225-1	0	0	Nepal	Nepal	SAC	XI-1A	ind
IRIS_313-11572	Hap-G	Hap79	T	C	G	T	C	C	G	A	C	G	C	C	G	BAI MI TIE QIU::IRGC 59414-1	0	0	China	China	EAS	XI-1A	ind
IRIS_313-11665	Hap-G	Hap79	T	C	G	T	C	C	G	A	C	G	C	C	G	JIN HUA 258::IRGC 63670-1	0	0	China	China	EAS	XI-1A	ind
IRIS_313-11692	Hap-G	Hap79	T	C	G	T	C	C	G	A	C	G	C	C	G	CHIAYI WU-K'O::IRGC 64974-1	0	0	Taiwan	Taiwan	EAR	XI-1A	ind
IRIS_313-11726	Hap-G	Hap79	T	C	G	T	C	C	G	A	C	G	C	C	G	GUANG QING 334::IRGC 67132-1	0	0	China	China	EAS	XI-1A	ind
IRIS_313-11746	Hap-G	Hap79	T	C	G	T	C	C	G	A	C	G	C	C	G	E 2070::IRGC 67981-1	0	0	China	China	EAS	XI-1A	ind
IRIS_313-11802	Hap-G	Hap79	T	C	G	T	C	C	G	A	C	G	C	C	G	JIE CAO ZHAN::IRGC 70305-1	0	0	China	China	EAS	XI-1A	ind
IRIS_313-11852	Hap-G	Hap79	T	C	G	T	C	C	G	A	C	G	C	C	G	BAI MI ZAI 7::IRGC 71940-1	0	0	China	China	EAS	XI-1A	ind
IRIS_313-11853	Hap-G	Hap79	T	C	G	T	C	C	G	A	C	G	C	C	G	BU ZHI MING::IRGC 71971-1	0	0	China	China	EAS	XI-1A	ind
IRIS_313-11859	Hap-G	Hap79	T	C	G	T	C	C	G	A	C	G	C	C	G	DONG DU::IRGC 72037-1	0	0	China	China	EAS	XI-1A	ind
IRIS_313-11860	Hap-G	Hap79	T	C	G	T	C	C	G	A	C	G	C	C	G	GUA PAI GU::IRGC 72078-1	0	0	China	China	EAS	XI-1A	ind
IRIS_313-11867	Hap-G	Hap79	T	C	G	T	C	C	G	A	C	G	C	C	G	KE SHU BAI::IRGC 72183-1	0	0	China	China	EAS	XI-1A	ind
IRIS_313-11869	Hap-G	Hap79	T	C	G	T	C	C	G	A	C	G	C	C	G	MA WEI ZHAN::IRGC 72220-1	0	0	China	China	EAS	XI-1A	ind
IRIS_313-11799	Hap-G	Hap79	T	C	G	T	C	C	G	A	C	G	C	C	G	E ZI 110::IRGC 70201-1	0	0	China	China	EAS	XI-1A	ind
IRIS_313-11909	Hap-G	Hap79	T	C	G	T	C	C	G	A	C	G	C	C	G	HONG MI JIU GONG JI::IRGC 74031-1	0	0	China	China	EAS	XI-1A	ind
IRIS_313-11948	Hap-G	Hap79	T	C	G	T	C	C	G	A	C	G	C	C	G	HOU LU BAI::IRGC 76582-1	0	0	China	China	EAS	XI-1A	ind
IRIS_313-11949	Hap-G	Hap79	T	C	G	T	C	C	G	A	C	G	C	C	G	LIU HE XI HE::IRGC 76661-1	0	0	China	China	EAS	XI-1A	ind
IRIS_313-11950	Hap-G	Hap79	T	C	G	T	C	C	G	A	C	G	C	C	G	MI GU::IRGC 76687-1	0	0	China	China	EAS	XI-1A	ind
IRIS_313-11953	Hap-G	Hap79	T	C	G	T	C	C	G	A	C	G	C	C	G	SAN BAO GU::IRGC 76732-1	0	0	China	China	EAS	XI-1A	ind
IRIS_313-11954	Hap-G	Hap79	T	C	G	T	C	C	G	A	C	G	C	C	G	XIA HONG GU::IRGC 76803-1	0	0	China	China	EAS	XI-1A	ind
IRIS_313-12012	Hap-G	Hap79	T	C	G	T	C	C	G	A	C	G	C	C	G	ZAO LENG SHUI ZHAN::IRGC 79756-1	0	0	China	China	EAS	XI-1A	ind
IRIS_313-12236	Hap-G	Hap79	T	C	G	T	C	C	G	A	C	G	C	C	G	LAOZAOGU::IRGC 93444-1	0	0	China	China	EAS	XI-1A	ind
IRIS_313-12237	Hap-G	Hap79	T	C	G	T	C	C	G	A	C	G	C	C	G	WUGU::IRGC 93479-1	0	0	China	China	EAS	XI-1A	ind
IRIS_313-12273	Hap-G	Hap79	T	C	G	T	C	C	G	A	C	G	C	C	G	AIJIAONANTE::IRGC 96974-1	0	0	China	China	EAS	XI-1A	ind
IRIS_313-10452	Hap-G	Hap79	T	C	G	T	C	C	G	A	C	G	C	C	G	LING TA 150::IRGC 1106-1	0	0	China	China	EAS	XI-1A	ind
IRIS_313-10503	Hap-G	Hap79	T	C	G	T	C	C	G	A	C	G	C	C	G	HA GOO::IRGC 4577-1	0	0	China	China	EAS	XI-1A	ind
IRIS_313-10561	Hap-G	Hap79	T	C	G	T	C	C	G	A	C	G	C	C	G	NAN TEO 14::IRGC 7304-1	0	0	China	China	EAS	XI-1A	ind
IRIS_313-10731	Hap-G	Hap79	T	C	G	T	C	C	G	A	C	G	C	C	G	BARKHE TAULI::IRGC 16116-1	0	0	Nepal	Nepal	SAC	XI-1A	ind
IRIS_313-10932	Hap-G	Hap79	T	C	G	T	C	C	G	A	C	G	C	C	G	CHINA 1039 MUTANT (DWARF)::IRGC 24168-2	0	0	China	China	EAS	XI-1A	ind
IRIS_313-10968	Hap-G	Hap79	T	C	G	T	C	C	G	A	C	G	C	C	G	IH PEN SHIM MING::IRGC 26067-1	0	0	Brazil	Brazil	SAM	XI-1A	ind
IRIS_313-11038	Hap-G	Hap79	T	C	G	T	C	C	G	A	C	G	C	C	G	AI NAN TSAO 39::IRGC 28461-2	0	0	China	China	EAS	XI-1A	ind
IRIS_313-11281	Hap-G	Hap79	T	C	G	T	C	C	G	A	C	G	C	C	G	ARC 15505::IRGC 42066-1	0	0	India	India	SAC	XI-1A	ind
B067	Hap-G	Hap79	T	C	G	T	C	C	G	A	C	G	C	C	G	Funingzipigengzi	Fu Ning Zi Pi Geng Zi	抚宁紫皮粳子	China	China	EAS	XI-1A	ind
B079	Hap-G	Hap79	T	C	G	T	C	C	G	A	C	G	C	C	G	Esiniu	E Si Niu	饿死牛	China	China	EAS	XI-1A	ind
B119	Hap-G	Hap79	T	C	G	T	C	C	G	A	C	G	C	C	G	Guangluai 15-1	Guang Lu Ai 15-1	广陆矮15-1	China	China	EAS	XI-1A	ind
B197	Hap-G	Hap79	T	C	G	T	C	C	G	A	C	G	C	C	G	Taizhongxianxuan 2	Taichung 2 selection	台中籼选2	China	Taiwan	EAR	XI-1A	ind
B208	Hap-G	Hap79	T	C	G	T	C	C	G	A	C	G	C	C	G	Lucaihao	Lu Cai Hao	陆财号	China	China	EAS	XI-1A	ind
B239	Hap-G	Hap79	T	C	G	T	C	C	G	A	C	G	C	C	G	Zhendao 232	Zhenxian 232	镇籼232	China	China	EAS	XI-1A	ind
CX101	Hap-G	Hap79	T	C	G	T	C	C	G	A	C	G	C	C	G	Hei Mi Chan	0	0	Taiwan	China	EAS	XI-1A	ind
CX102	Hap-G	Hap79	T	C	G	T	C	C	G	A	C	G	C	C	G	Tek Si Chut	Teksichut	0	Taiwan	Taiwan	EAR	XI-1A	ind
CX123	Hap-G	Hap79	T	C	G	T	C	C	G	A	C	G	C	C	G	Yu Qiu Gu	0	鱼鳅谷	China	China	EAS	XI-1A	ind
CX88	Hap-G	Hap79	T	C	G	T	C	C	G	A	C	G	C	C	G	Huanyangnian	Huanyang Nian	缓阳粘	China	China	EAS	XI-1A	ind
IRIS_313-10178	Hap-G	Hap79	T	C	G	T	C	C	G	A	C	G	C	C	G	GAO JIAO BAI::IRGC 68047-1	0	0	China	China	EAS	XI-1A	ind
CX61	Hap-G	Hap79	T	C	G	T	C	C	G	A	C	G	C	C	G	Bhavani	0	0	India	India	SAC	XI-1A	ind
IRIS_313-11885	Hap-G	Hap79	T	C	G	T	C	C	G	A	C	G	C	C	G	YANG WAN XIAN::IRGC 72886-1	0	0	China	China	EAS	XI-1A	ind
B249	Hap-G	Hap79	T	C	G	T	C	C	G	A	C	G	C	C	G	Chaoyangyihao B	Chaoyang Yi Hao B	朝阳一号B	China	China	EAS	XI-1A	ind
B147	Hap-G	Hap79	T	C	G	T	C	C	G	A	C	G	C	C	G	Baikehanhe	Bai Ke Han He	白壳旱禾	China	China	EAS	XI-1A	ind
CX131	Hap-G	Hap79	T	C	G	T	C	C	G	A	C	G	C	C	G	ZALE	0	0	Myanmar	Myanmar	SEA	XI-1A	ind
B130	Hap-G	Hap79	T	C	G	T	C	C	G	A	C	G	C	C	G	Wanlixian	Wanli Xian	万利籼	China	China	EAS	XI-1A	ind
B221	Hap-G	Hap55	T	C	A	C	C	A	G	A	C	G	C	G	A	Fanhaopi	Fan Hao Pi	饭毫皮	China	China	EAS	XI-1A	ind
IRIS_313-10191	Hap-G	Hap56	C	T	A	C	C	A	G	A	C	G	C	G	A	MIN KE ZHAN::IRGC 72230-1	0	0	China	China	EAS	XI-1A	ind
IRIS_313-11753	Hap-G	Hap56	C	T	A	C	C	A	G	A	C	G	C	G	A	XIANG CHANG ZAO::IRGC 68268-1	0	0	China	China	EAS	XI-1A	ind
IRIS_313-11863	Hap-G	Hap56	C	T	A	C	C	A	G	A	C	G	C	G	A	HONG DU BAI::IRGC 72098-1	0	0	China	China	EAS	XI-1A	ind
IRIS_313-11911	Hap-G	Hap56	C	T	A	C	C	A	G	A	C	G	C	G	A	YUN NAN ZHAN::IRGC 74272-1	0	0	China	China	EAS	XI-1A	ind
IRIS_313-10502	Hap-G	Hap56	C	T	A	C	C	A	G	A	C	G	C	G	A	TON ROO SHUN::IRGC 4572-1	0	0	China	China	EAS	XI-1A	ind
B224	Hap-G	Hap56	C	T	A	C	C	A	G	A	C	G	C	G	A	Younian	0	油粘	China	China	EAS	XI-1A	ind
CX55	Hap-G	Hap56	C	T	A	C	C	A	G	A	C	G	C	G	A	Pengshantieganzhan	Peng Shan Tiegan Zhan	彭山铁杆占	China	China	EAS	XI-1A	ind
B072	Hap-G	Hap60	C	T	A	C	C	C	G	A	C	G	C	G	A	Qiuqianbai	Qiu Qian Bai	秋前白	China	China	EAS	XI-1A	ind
IRIS_313-8433	Hap-G	Hap66	T	C	G	T	C	C	G	A	C	G	C	G	A	CHANG LE SAN SHU ZAO::IRGC 63561-1	0	0	China	China	EAS	XI-1A	ind
IRIS_313-8435	Hap-G	Hap66	T	C	G	T	C	C	G	A	C	G	C	G	A	UPRH 233::IRGC 61667-1	0	0	India	India	SAC	XI-1A	ind
IRIS_313-8454	Hap-G	Hap66	T	C	G	T	C	C	G	A	C	G	C	G	A	LAI YIP ZIM::IRGC 4955-1	0	0	Taiwan	Taiwan	EAR	XI-1A	ind
IRIS_313-8645	Hap-G	Hap66	T	C	G	T	C	C	G	A	C	G	C	G	A	PAI YI PING::IRGC 1368-1	0	0	China	China	EAS	XI-1A	ind
IRIS_313-8859	Hap-G	Hap66	T	C	G	T	C	C	G	A	C	G	C	G	A	E ZI 96::IRGC 70188-1	0	0	China	China	EAS	XI-1A	ind
IRIS_313-8940	Hap-G	Hap66	T	C	G	T	C	C	G	A	C	G	C	G	A	FU ZAO XIAN::IRGC 63619-1	0	0	China	China	EAS	XI-1A	ind
IRIS_313-9065	Hap-G	Hap66	T	C	G	T	C	C	G	A	C	G	C	G	A	PAI CHUEH CHIU LIU::IRGC 34259-1	0	0	China	China	EAS	XI-1A	ind
IRIS_313-9204	Hap-G	Hap66	T	C	G	T	C	C	G	A	C	G	C	G	A	CHI SHENG TAO::IRGC 4606-1	0	0	China	China	EAS	XI-1A	ind
IRIS_313-9253	Hap-G	Hap66	T	C	G	T	C	C	G	A	C	G	C	G	A	YONG JIN ZAO 3::IRGC 70441-1	0	0	China	China	EAS	XI-1A	ind
IRIS_313-9324	Hap-G	Hap66	T	C	G	T	C	C	G	A	C	G	C	G	A	CHIH SHEN LI::IRGC 1306-1	0	0	China	China	EAS	XI-1A	ind
IRIS_313-9372	Hap-G	Hap66	T	C	G	T	C	C	G	A	C	G	C	G	A	WI BIR SHUN::IRGC 4602-1	0	0	China	China	EAS	XI-1A	ind
IRIS_313-9605	Hap-G	Hap66	T	C	G	T	C	C	G	A	C	G	C	G	A	NCS 194::IRGC 51932-1	0	0	India	India	SAC	XI-1A	ind
IRIS_313-9723	Hap-G	Hap66	T	C	G	T	C	C	G	A	C	G	C	G	A	AI ZI HUNG::IRGC 51255-1	0	0	China	China	EAS	XI-1A	ind
IRIS_313-9758	Hap-G	Hap66	T	C	G	T	C	C	G	A	C	G	C	G	A	I KUNG PAO::IRGC 114-1	0	0	Taiwan	Taiwan	EAR	XI-1A	ind
IRIS_313-9822	Hap-G	Hap66	T	C	G	T	C	C	G	A	C	G	C	G	A	CRILLO LA FRIA::IRGC 10793-1	0	0	Venezuela	Venezuela	SAM	XI-1A	ind
IRIS_313-9976	Hap-G	Hap66	T	C	G	T	C	C	G	A	C	G	C	G	A	SSANGDUJO::IRGC 55632-1	0	0	Korea, Republic of	Korea, Republic of	EAR	XI-1A	ind
IRIS_313-10047	Hap-G	Hap66	T	C	G	T	C	C	G	A	C	G	C	G	A	EX MARABA GURUKU::IRGC 69582-1	0	0	Nigeria	Nigeria	WAF	XI-1A	ind
IRIS_313-10129	Hap-G	Hap66	T	C	G	T	C	C	G	A	C	G	C	G	A	SAN SHIH TSI::IRGC 1038-1	0	0	China	China	EAS	XI-1A	ind
IRIS_313-10170	Hap-G	Hap66	T	C	G	T	C	C	G	A	C	G	C	G	A	MIN ZAO 6::IRGC 63772-1	0	0	China	China	EAS	XI-1A	ind
IRIS_313-10171	Hap-G	Hap66	T	C	G	T	C	C	G	A	C	G	C	G	A	YA NONG ZAO 4::IRGC 63908-1	0	0	China	China	EAS	XI-1A	ind
IRIS_313-10190	Hap-G	Hap66	T	C	G	T	C	C	G	A	C	G	C	G	A	DENG DENG QI::IRGC 72036-1	0	0	China	China	EAS	XI-1A	ind
IRIS_313-11433	Hap-G	Hap66	T	C	G	T	C	C	G	A	C	G	C	G	A	MR 136-1::IRGC 50707-1	0	0	India	India	SAC	XI-1A	ind
IRIS_313-11577	Hap-G	Hap66	T	C	G	T	C	C	G	A	C	G	C	G	A	LANG QIAN CHE::IRGC 59730-1	0	0	China	China	EAS	XI-1A	ind
IRIS_313-11579	Hap-G	Hap66	T	C	G	T	C	C	G	A	C	G	C	G	A	SHAN GU::IRGC 59870-1	0	0	China	China	EAS	XI-1A	ind
IRIS_313-11585	Hap-G	Hap66	T	C	G	T	C	C	G	A	C	G	C	G	A	ACC 1286::IRGC 60116-1	0	0	China	China	EAS	XI-1A	ind
IRIS_313-11622	Hap-G	Hap66	T	C	G	T	C	C	G	A	C	G	C	G	A	JUAN YE LAI::IRGC 61825-1	0	0	China	China	EAS	XI-1A	ind
IRIS_313-11624	Hap-G	Hap66	T	C	G	T	C	C	G	A	C	G	C	G	A	ANADI WHITE::IRGC 61897-1	0	0	Nepal	Nepal	SAC	XI-1A	ind
IRIS_313-11667	Hap-G	Hap66	T	C	G	T	C	C	G	A	C	G	C	G	A	LUO AI ZAO 3::IRGC 63730-1	0	0	China	China	EAS	XI-1A	ind
IRIS_313-11668	Hap-G	Hap66	T	C	G	T	C	C	G	A	C	G	C	G	A	RONG DAO 4::IRGC 63820-1	0	0	China	China	EAS	XI-1A	ind
IRIS_313-11695	Hap-G	Hap66	T	C	G	T	C	C	G	A	C	G	C	G	A	HSIN-T'AO YUAN CHING YU::IRGC 65074-1	0	0	Taiwan	Taiwan	EAR	XI-1A	ind
IRIS_313-11727	Hap-G	Hap66	T	C	G	T	C	C	G	A	C	G	C	G	A	HONG YANG ZAO 3::IRGC 67177-1	0	0	China	China	EAS	XI-1A	ind
IRIS_313-11732	Hap-G	Hap66	T	C	G	T	C	C	G	A	C	G	C	G	A	QING ZAO 3::IRGC 67281-1	0	0	China	China	EAS	XI-1A	ind
IRIS_313-11733	Hap-G	Hap66	T	C	G	T	C	C	G	A	C	G	C	G	A	SHUANG BAI AI 2::IRGC 67309-1	0	0	China	China	EAS	XI-1A	ind
IRIS_313-11734	Hap-G	Hap66	T	C	G	T	C	C	G	A	C	G	C	G	A	SI CHAO 1::IRGC 67335-1	0	0	China	China	EAS	XI-1A	ind
IRIS_313-11745	Hap-G	Hap66	T	C	G	T	C	C	G	A	C	G	C	G	A	AN FU ZHAN::IRGC 67878-1	0	0	China	China	EAS	XI-1A	ind
IRIS_313-11752	Hap-G	Hap66	T	C	G	T	C	C	G	A	C	G	C	G	A	M 6034-1::IRGC 68193-1	0	0	China	China	EAS	XI-1A	ind
IRIS_313-11805	Hap-G	Hap66	T	C	G	T	C	C	G	A	C	G	C	G	A	XI HONG GU::IRGC 70416-1	0	0	China	China	EAS	XI-1A	ind
IRIS_313-11806	Hap-G	Hap66	T	C	G	T	C	C	G	A	C	G	C	G	A	78 XUAN WU::IRGC 70475-1	0	0	China	China	EAS	XI-1A	ind
IRIS_313-11795	Hap-G	Hap66	T	C	G	T	C	C	G	A	C	G	C	G	A	DA GU AI 7::IRGC 70075-1	0	0	China	China	EAS	XI-1A	ind
IRIS_313-11796	Hap-G	Hap66	T	C	G	T	C	C	G	A	C	G	C	G	A	DU GEN CHUAN::IRGC 70083-1	0	0	China	China	EAS	XI-1A	ind
IRIS_313-11854	Hap-G	Hap66	T	C	G	T	C	C	G	A	C	G	C	G	A	CHI GU::IRGC 71988-1	0	0	China	China	EAS	XI-1A	ind
IRIS_313-11855	Hap-G	Hap66	T	C	G	T	C	C	G	A	C	G	C	G	A	DA GUAN YIN ZHAN::IRGC 72006-1	0	0	China	China	EAS	XI-1A	ind
IRIS_313-11856	Hap-G	Hap66	T	C	G	T	C	C	G	A	C	G	C	G	A	DA HEI GU::IRGC 72009-1	0	0	China	China	EAS	XI-1A	ind
IRIS_313-11857	Hap-G	Hap66	T	C	G	T	C	C	G	A	C	G	C	G	A	DA LI BAI 63::IRGC 72016-1	0	0	China	China	EAS	XI-1A	ind
IRIS_313-11858	Hap-G	Hap66	T	C	G	T	C	C	G	A	C	G	C	G	A	DA TIE ZHAN::IRGC 72029-1	0	0	China	China	EAS	XI-1A	ind
IRIS_313-11862	Hap-G	Hap66	T	C	G	T	C	C	G	A	C	G	C	G	A	HENG YE ZAO::IRGC 72092-1	0	0	China	China	EAS	XI-1A	ind
IRIS_313-11865	Hap-G	Hap66	T	C	G	T	C	C	G	A	C	G	C	G	A	HUO QING::IRGC 72148-1	0	0	China	China	EAS	XI-1A	ind
IRIS_313-11866	Hap-G	Hap66	T	C	G	T	C	C	G	A	C	G	C	G	A	JIANG ER ZAO::IRGC 72152-1	0	0	China	China	EAS	XI-1A	ind
IRIS_313-11868	Hap-G	Hap66	T	C	G	T	C	C	G	A	C	G	C	G	A	LIU LI YOU::IRGC 72198-1	0	0	China	China	EAS	XI-1A	ind
IRIS_313-11870	Hap-G	Hap66	T	C	G	T	C	C	G	A	C	G	C	G	A	NAN JING XIAO DAO::IRGC 72236-2	0	0	China	China	EAS	XI-1A	ind
IRIS_313-11872	Hap-G	Hap66	T	C	G	T	C	C	G	A	C	G	C	G	A	TIE ZHONG::IRGC 72321-1	0	0	China	China	EAS	XI-1A	ind
IRIS_313-11877	Hap-G	Hap66	T	C	G	T	C	C	G	A	C	G	C	G	A	AN NAN ZAO::IRGC 72576-1	0	0	China	China	EAS	XI-1A	ind
IRIS_313-11878	Hap-G	Hap66	T	C	G	T	C	C	G	A	C	G	C	G	A	BAI RI XIAN::IRGC 72588-1	0	0	China	China	EAS	XI-1A	ind
IRIS_313-11881	Hap-G	Hap66	T	C	G	T	C	C	G	A	C	G	C	G	A	LIU TIAO XIAN::IRGC 72758-1	0	0	China	China	EAS	XI-1A	ind
IRIS_313-11882	Hap-G	Hap66	T	C	G	T	C	C	G	A	C	G	C	G	A	MAN TIAN QING::IRGC 72776-1	0	0	China	China	EAS	XI-1A	ind
IRIS_313-11884	Hap-G	Hap66	T	C	G	T	C	C	G	A	C	G	C	G	A	TIAN DAO DAO::IRGC 72837-1	0	0	China	China	EAS	XI-1A	ind
IRIS_313-11944	Hap-G	Hap66	T	C	G	T	C	C	G	A	C	G	C	G	A	I 814::IRGC 76028-1	0	0	Nepal	Nepal	SAC	XI-1A	ind
IRIS_313-11951	Hap-G	Hap66	T	C	G	T	C	C	G	A	C	G	C	G	A	MIAO ZHAN::IRGC 76691-1	0	0	China	China	EAS	XI-1A	ind
IRIS_313-11952	Hap-G	Hap66	T	C	G	T	C	C	G	A	C	G	C	G	A	QI YUE ZHAN::IRGC 76722-1	0	0	China	China	EAS	XI-1A	ind
IRIS_313-11955	Hap-G	Hap66	T	C	G	T	C	C	G	A	C	G	C	G	A	YE DA GU::IRGC 76834-1	0	0	China	China	EAS	XI-1A	ind
IRIS_313-11965	Hap-G	Hap66	T	C	G	T	C	C	G	A	C	G	C	G	A	GUANG XUAN LIU HAO::IRGC 77341-1	0	0	China	China	EAS	XI-1A	ind
IRIS_313-11966	Hap-G	Hap66	T	C	G	T	C	C	G	A	C	G	C	G	A	QI GU::IRGC 77381-1	0	0	China	China	EAS	XI-1A	ind
IRIS_313-11968	Hap-G	Hap66	T	C	G	T	C	C	G	A	C	G	C	G	A	ZHAO DAN AI::IRGC 77422-1	0	0	China	China	EAS	XI-1A	ind
IRIS_313-11980	Hap-G	Hap66	T	C	G	T	C	C	G	A	C	G	C	G	A	HSINCHU AI CHIO CHIENG::IRGC 78182-1	0	0	Taiwan	Taiwan	EAR	XI-1A	ind
IRIS_313-12010	Hap-G	Hap66	T	C	G	T	C	C	G	A	C	G	C	G	A	YAN ZHAN::IRGC 79740-1	0	0	China	China	EAS	XI-1A	ind
IRIS_313-12033	Hap-G	Hap66	T	C	G	T	C	C	G	A	C	G	C	G	A	GAO JIAO HONG::IRGC 80920-1	0	0	China	China	EAS	XI-1A	ind
IRIS_313-11986	Hap-G	Hap66	T	C	G	T	C	C	G	A	C	G	C	G	A	LIANG GUANG::IRGC 78551-1	0	0	China	China	EAS	XI-1A	ind
IRIS_313-10449	Hap-G	Hap66	T	C	G	T	C	C	G	A	C	G	C	G	A	CI 7061::IRGC 968-1	0	0	China	China	EAS	XI-1A	ind
IRIS_313-10450	Hap-G	Hap66	T	C	G	T	C	C	G	A	C	G	C	G	A	CHAN KU::IRGC 1069-1	0	0	China	China	EAS	XI-1A	ind
IRIS_313-10458	Hap-G	Hap66	T	C	G	T	C	C	G	A	C	G	C	G	A	P 168::IRGC 1354-1	0	0	China	China	EAS	XI-1A	ind
IRIS_313-10504	Hap-G	Hap66	T	C	G	T	C	C	G	A	C	G	C	G	A	HSIEH DAU::IRGC 4727-1	0	0	China	China	EAS	XI-1A	ind
IRIS_313-10515	Hap-G	Hap66	T	C	G	T	C	C	G	A	C	G	C	G	A	TAICHUNG WOO GEN 2::IRGC 5525-1	0	0	Taiwan	Taiwan	EAR	XI-1A	ind
IRIS_313-10560	Hap-G	Hap66	T	C	G	T	C	C	G	A	C	G	C	G	A	TA PAI MAUNG::IRGC 7292-1	0	0	China	China	EAS	XI-1A	ind
IRIS_313-11039	Hap-G	Hap66	T	C	G	T	C	C	G	A	C	G	C	G	A	KWANG LU AI 4::IRGC 28480-2	0	0	China	China	EAS	XI-1A	ind
IRIS_313-11157	Hap-G	Hap66	T	C	G	T	C	C	G	A	C	G	C	G	A	T KAUG PAO::IRGC 34182-1	0	0	Taiwan	Taiwan	EAR	XI-1A	ind
IRIS_313-11158	Hap-G	Hap66	T	C	G	T	C	C	G	A	C	G	C	G	A	NAN ERH AI 5::IRGC 34255-1	0	0	China	China	EAS	XI-1A	ind
IRIS_313-11422	Hap-G	Hap66	T	C	G	T	C	C	G	A	C	G	C	G	A	13946 (GUANG QIU 15)::IRGC 50320-1	0	0	China	China	EAS	XI-1A	ind
B015	Hap-G	Hap66	T	C	G	T	C	C	G	A	C	G	C	G	A	Kahamu	Kaha Mu	卡哈姆	Romania	Romania	EUR	XI-1A	ind
B024	Hap-G	Hap66	T	C	G	T	C	C	G	A	C	G	C	G	A	Xianluosichi	Kularb Deang	暹罗斯赤	Thailand	Thailand	SEA	XI-1A	ind
B059	Hap-G	Hap66	T	C	G	T	C	C	G	A	C	G	C	G	A	Nanjing 11	0	南京11号	China	China	EAS	XI-1A	ind
B060	Hap-G	Hap66	T	C	G	T	C	C	G	A	C	G	C	G	A	Aijiaonante	Ai Jiao Nan Te	矮脚南特	China	China	EAS	XI-1A	ind
B061	Hap-G	Hap66	T	C	G	T	C	C	G	A	C	G	C	G	A	Guangluai 4	Guang Lu Ai	广陆矮4号	China	China	EAS	XI-1A	ind
B062	Hap-G	Hap66	T	C	G	T	C	C	G	A	C	G	C	G	A	Nantehao	Nan Te Hao	南特号	China	China	EAS	XI-1A	ind
B063	Hap-G	Hap66	T	C	G	T	C	C	G	A	C	G	C	G	A	Guizhao 2	Guichao 2	桂朝2号	China	China	EAS	XI-1A	ind
B074	Hap-G	Hap66	T	C	G	T	C	C	G	A	C	G	C	G	A	Taishannuo	Tai Shan Nuo	台山糯	China	China	EAS	XI-1A	ind
B081	Hap-G	Hap66	T	C	G	T	C	C	G	A	C	G	C	G	A	Heidu 4	Hei Du 4	黑督 4	China	China	EAS	XI-1A	ind
B083	Hap-G	Hap66	T	C	G	T	C	C	G	A	C	G	C	G	A	Dongtingwanxian	Dongting Wan Xian	洞庭晚籼	China	China	EAS	XI-1A	ind
B085	Hap-G	Hap66	T	C	G	T	C	C	G	A	C	G	C	G	A	Xugunuo	Xu Gu Nuo	须谷糯	China	China	EAS	XI-1A	ind
B092	Hap-G	Hap66	T	C	G	T	C	C	G	A	C	G	C	G	A	Gongju 73	Gong Ju 73	公居73	China	China	EAS	XI-1A	ind
B104	Hap-G	Hap66	T	C	G	T	C	C	G	A	C	G	C	G	A	Jiabala	Jabra	加巴拉	India	Bangladesh	SAE	XI-1A	ind
B112	Hap-G	Hap66	T	C	G	T	C	C	G	A	C	G	C	G	A	Liusha 1	Liu Sha 1	柳沙1号	China	China	EAS	XI-1A	ind
B114	Hap-G	Hap66	T	C	G	T	C	C	G	A	C	G	C	G	A	Chengduai 3	Chengdu Ai 3	成都矮3号	China	China	EAS	XI-1A	ind
B115	Hap-G	Hap66	T	C	G	T	C	C	G	A	C	G	C	G	A	Aimakang	Ai Makang	矮麻抗	China	China	EAS	XI-1A	ind
B121	Hap-G	Hap66	T	C	G	T	C	C	G	A	C	G	C	G	A	Luke 3	Lu Ke 3	泸科3号	China	China	EAS	XI-1A	ind
B126	Hap-G	Hap66	T	C	G	T	C	C	G	A	C	G	C	G	A	Zaoxian 240	Zao Xian 240	早籼240	China	China	EAS	XI-1A	ind
B127	Hap-G	Hap66	T	C	G	T	C	C	G	A	C	G	C	G	A	Dangyu 5	Dang Yu 5	当育5号	China	China	EAS	XI-1A	ind
B140	Hap-G	Hap66	T	C	G	T	C	C	G	A	C	G	C	G	A	Pei C122	0	培C122	China	China	EAS	XI-1A	ind
B149	Hap-G	Hap66	T	C	G	T	C	C	G	A	C	G	C	G	A	Haoxiang	Hao Xiang	毫香	China	China	EAS	XI-1A	ind
B157	Hap-G	Hap66	T	C	G	T	C	C	G	A	C	G	C	G	A	88B	0	0	China	China	EAS	XI-1A	ind
B163	Hap-G	Hap66	T	C	G	T	C	C	G	A	C	G	C	G	A	Liushizao	Liushi Zao	六十早	China	China	EAS	XI-1A	ind
B198	Hap-G	Hap66	T	C	G	T	C	C	G	A	C	G	C	G	A	Jiefangxian	Jiefang Xian	解放籼	China	China	EAS	XI-1A	ind
B210	Hap-G	Hap66	T	C	G	T	C	C	G	A	C	G	C	G	A	Nanxiongzaoyouzhan	Nan Xiong Zao You Zhan	南雄早油占	China	China	EAS	XI-1A	ind
B213	Hap-G	Hap66	T	C	G	T	C	C	G	A	C	G	C	G	A	Liuyenian	Liu Ye Nian	柳叶粘	China	China	EAS	XI-1A	ind
B216	Hap-G	Hap66	T	C	G	T	C	C	G	A	C	G	C	G	A	Hanmadao4	Han Ma Dao	旱麻稻	China	China	EAS	XI-1A	ind
B222	Hap-G	Hap66	T	C	G	T	C	C	G	A	C	G	C	G	A	Beizinuo	Beizi Nuo	背子糯	China	China	EAS	XI-1A	ind
B234	Hap-G	Hap66	T	C	G	T	C	C	G	A	C	G	C	G	A	Aituogu 151	Ai Tuo Gu 151	矮沱谷151	China	China	EAS	XI-1A	ind
B244	Hap-G	Hap66	T	C	G	T	C	C	G	A	C	G	C	G	A	Xiangdao	Xiang Dao	香稻	China	China	EAS	XI-1A	ind
B259	Hap-G	Hap66	T	C	G	T	C	C	G	A	C	G	C	G	A	Leihuozhan	Leihuo Zhan	雷火占	China	China	EAS	XI-1A	ind
B260	Hap-G	Hap66	T	C	G	T	C	C	G	A	C	G	C	G	A	Mamagu	Ma Ma Gu	麻麻谷	China	China	EAS	XI-1A	ind
B264	Hap-G	Hap66	T	C	G	T	C	C	G	A	C	G	C	G	A	Sanbaili	Sanbai Li	三百粒	China	China	EAS	XI-1A	ind
CX10	Hap-G	Hap66	T	C	G	T	C	C	G	A	C	G	C	G	A	Gang 46B	0	冈46B	China	China	EAS	XI-1A	ind
CX114	Hap-G	Hap66	T	C	G	T	C	C	G	A	C	G	C	G	A	Guang Lu Ai 4	Guang Lu Ai	广陆矮4号	China	China	EAS	XI-1A	ind
CX133	Hap-G	Hap66	T	C	G	T	C	C	G	A	C	G	C	G	A	Zhengshan97	Zhen shan 97	珍汕97	China	China	EAS	XI-1A	ind
CX162	Hap-G	Hap66	T	C	G	T	C	C	G	A	C	G	C	G	A	TN1	0	0	Taiwan	Taiwan	EAR	XI-1A	ind
CX18	Hap-G	Hap66	T	C	G	T	C	C	G	A	C	G	C	G	A	Zaoxian 14	Zao Xian 14	早籼 14	China	China	EAS	XI-1A	ind
CX328	Hap-G	Hap66	T	C	G	T	C	C	G	A	C	G	C	G	A	Baoxuan 21	Bao Xuan 21	包选21号	China	China	EAS	XI-1A	ind
IRIS_313-11871	Hap-G	Hap66	T	C	G	T	C	C	G	A	C	G	C	G	A	SAN ZHAO QI::IRGC 72289-1	0	0	China	China	EAS	XI-1A	ind
B150	Hap-G	Hap66	T	C	G	T	C	C	G	A	C	G	C	G	A	L 301B	0	0	China	China	EAS	XI-1A	ind
B181	Hap-G	Hap66	T	C	G	T	C	C	G	A	C	G	C	G	A	71011	0	0	Australia_	Australia	OCE	XI-1A	ind
IRIS_313-10484	Hap-G	Hap66	T	C	G	T	C	C	G	A	C	G	C	G	A	PILIT (7480) SELN (CI 12007)::IRGC 3758-1	0	0	Philippines	Philippines	SER	XI-1A	ind
B156	Hap-G	Hap66	T	C	G	T	C	C	G	A	C	G	C	G	A	G Zhenshan 97B	Zhenshan 97 B	G珍汕97B	China	China	EAS	XI-1A	ind
B248	Hap-G	Hap66	T	C	G	T	C	C	G	A	C	G	C	G	A	Zhuzhen B	Zhu Zhen B	竹珍B	China	China	EAS	XI-1A	ind
IRIS_313-11943	Hap-G	Hap66	T	C	G	T	C	C	G	A	C	G	C	G	A	I 41::IRGC 75927-1	0	0	Nepal	Nepal	SAC	XI-1A	ind
IRIS_313-12009	Hap-G	Hap66	T	C	G	T	C	C	G	A	C	G	C	G	A	PO HE::IRGC 79701-1	0	0	China	China	EAS	XI-1A	ind
B009	Hap-G	Hap66	T	C	G	T	C	C	G	A	C	G	C	G	A	Vietnam Zaodao	Lua Som	越南早稻	Vietnam	Viet Nam	SEA	XI-1A	ind
B151	Hap-G	Hap66	T	C	G	T	C	C	G	A	C	G	C	G	A	Jinnante 43B	Jin Nan Te 43B	金南特43B	China	China	EAS	XI-1A	ind
B261	Hap-G	Hap66	T	C	G	T	C	C	G	A	C	G	C	G	A	Meihuanuo	Meihua Nuo	梅花糯	China	China	EAS	XI-1A	ind
CX270	Hap-G	Hap66	T	C	G	T	C	C	G	A	C	G	C	G	A	TAICHUNGNATIVE1	TAICHUNG NATIVE 1	台中本地1号	Taiwan	Taiwan	EAR	XI-1A	ind
IRIS_313-9727	Hap-G	Hap66	T	C	G	T	C	C	G	A	C	G	C	G	A	NAN TE HAO::IRGC 59797-1	0	0	China	China	EAS	XI-1A	ind
IRIS_313-11861	Hap-G	Hap79	T	C	G	T	C	C	G	A	C	G	C	C	G	HEI YAN ZHAN::IRGC 72090-1	0	0	China	China	EAS	XI-1A	ind
B032	Hap-G	Hap56	C	T	A	C	C	A	G	A	C	G	C	G	A	Rohini	0	0	India	India	SAC	XI-1B	ind
CX403	Hap-G	Hap78	C	C	G	T	C	C	G	A	C	G	C	C	G	IR 64 A	0	0	Philippines	Philippines	SER-IRRI	XI-1B	ind
IRIS_313-15901	Hap-G	Hap79	T	C	G	T	C	C	G	A	C	G	C	C	G	IR 77298-14-1-2-10::G1	0	0	Philippines	Philippines	SER-IRRI	XI-1B	ind
IRIS_313-10040	Hap-G	Hap79	T	C	G	T	C	C	G	A	C	G	C	C	G	MILYANG 77::IRGC 69340-1	0	0	Korea, Republic of	Korea, Republic of	EAR	XI-1B	ind
IRIS_313-10333	Hap-G	Hap79	T	C	G	T	C	C	G	A	C	G	C	C	G	B 6136-3-TB-0-1-5::IRGC 117312-1	0	0	Indonesia	Indonesia	SER	XI-1B	ind
IRIS_313-10334	Hap-G	Hap79	T	C	G	T	C	C	G	A	C	G	C	C	G	B 6136 E-3-TB-0-1-5::IRGC 117311-1	0	0	Indonesia	Indonesia	SER	XI-1B	ind
IRIS_313-9325	Hap-G	Hap79	T	C	G	T	C	C	G	A	C	G	C	C	G	SADA RUPA::IRGC 77299-1	0	0	Bangladesh	Bangladesh	SAE	XI-1B	ind
IRIS_313-9482	Hap-G	Hap79	T	C	G	T	C	C	G	A	C	G	C	C	G	E 2024::IRGC 67958-1	0	0	China	China	EAS	XI-1B	ind
IRIS_313-9922	Hap-G	Hap79	T	C	G	T	C	C	G	A	C	G	C	C	G	IRI 339::IRGC 46956-1	0	0	Korea, Republic of	Korea, Republic of	EAR	XI-1B	ind
IRIS_313-9940	Hap-G	Hap79	T	C	G	T	C	C	G	A	C	G	C	C	G	TIKAL 3::IRGC 50649-1	0	0	Guatemala	Guatemala	CAM	XI-1B	ind
IRIS_313-9966	Hap-G	Hap79	T	C	G	T	C	C	G	A	C	G	C	C	G	CICA 9::IRGC 53079-1	0	0	Colombia	Colombia	SAM	XI-1B	ind
IRIS_313-10001	Hap-G	Hap79	T	C	G	T	C	C	G	A	C	G	C	C	G	C 662083::IRGC 62101-1	0	0	Taiwan	Taiwan	EAR	XI-1B	ind
IRIS_313-10237	Hap-G	Hap79	T	C	G	T	C	C	G	A	C	G	C	C	G	PSBRC 86::IRGC 99716-1	0	0	Philippines	Philippines	SER-IRRI	XI-1B	ind
IRIS_313-10238	Hap-G	Hap79	T	C	G	T	C	C	G	A	C	G	C	C	G	PSBRC 88::IRGC 99717-1	0	0	Philippines	Philippines	SER-IRRI	XI-1B	ind
IRIS_313-7635	Hap-G	Hap79	T	C	G	T	C	C	G	A	C	G	C	C	G	SEQ 93::C1	0	0	0	China	EAS	XI-1B	ind
IRIS_313-7819	Hap-G	Hap79	T	C	G	T	C	C	G	A	C	G	C	C	G	WAS 203-B-B-2-4-1::C1	0	0	Senegal	Senegal	WAF	XI-1B	ind
IRIS_313-7691	Hap-G	Hap79	T	C	G	T	C	C	G	A	C	G	C	C	G	IR 28::IRGC 30411-C1	0	0	Philippines	Philippines	SER-IRRI	XI-1B	ind
IRIS_313-7826	Hap-G	Hap79	T	C	G	T	C	C	G	A	C	G	C	C	G	WAS 33-B-B-15-1-4-5::C1	0	0	Senegal	Senegal	WAF	XI-1B	ind
IRIS_313-7816	Hap-G	Hap79	T	C	G	T	C	C	G	A	C	G	C	C	G	WAS 199-B-1-2-1::C1	0	0	Senegal	Senegal	WAF	XI-1B	ind
IRIS_313-7636	Hap-G	Hap79	T	C	G	T	C	C	G	A	C	G	C	C	G	ADNY 11::C1	0	0	Mali	Mali	WAF	XI-1B	ind
IRIS_313-7685	Hap-G	Hap79	T	C	G	T	C	C	G	A	C	G	C	C	G	IR 19746-28-2-2::IRGC 78072-C1	0	0	Philippines	Philippines	SER-IRRI	XI-1B	ind
IRIS_313-7664	Hap-G	Hap79	T	C	G	T	C	C	G	A	C	G	C	C	G	CICA 8::C1	0	0	Colombia	Colombia	SAM	XI-1B	ind
IRIS_313-7911	Hap-G	Hap79	T	C	G	T	C	C	G	A	C	G	C	C	G	IR 72967-12-2-3::C1	0	0	Philippines	Philippines	SER-IRRI	XI-1B	ind
IRIS_313-11538	Hap-G	Hap79	T	C	G	T	C	C	G	A	C	G	C	C	G	J 6 IR 520 (WC 693)::IRGC 57600-1	0	0	Philippines	Philippines	SER	XI-1B	ind
IRIS_313-11643	Hap-G	Hap79	T	C	G	T	C	C	G	A	C	G	C	C	G	NCS 603 B::IRGC 62377-1	0	0	India	India	SAC	XI-1B	ind
IRIS_313-11978	Hap-G	Hap79	T	C	G	T	C	C	G	A	C	G	C	C	G	IR 5657-33-2::IRGC 77992-1	0	0	Philippines	Philippines	SER-IRRI	XI-1B	ind
IRIS_313-12024	Hap-G	Hap79	T	C	G	T	C	C	G	A	C	G	C	C	G	TOS 9795::IRGC 80142-1	0	0	0	Sierra Leone	WAF	XI-1B	ind
IRIS_313-12135	Hap-G	Hap79	T	C	G	T	C	C	G	A	C	G	C	C	G	PERUBAK LUEY::IRGC 86436-1	0	0	Malaysia	Malaysia	SER	XI-1B	ind
IRIS_313-12319	Hap-G	Hap79	T	C	G	T	C	C	G	A	C	G	C	C	G	PSBRC 18::IRGC 99639-1	0	0	Philippines	Philippines	SER-IRRI	XI-1B	ind
IRIS_313-10753	Hap-G	Hap79	T	C	G	T	C	C	G	A	C	G	C	C	G	ZACATEPEC::IRGC 16901-2	0	0	United States of America	United States of America	NAM	XI-1B	ind
IRIS_313-11200	Hap-G	Hap79	T	C	G	T	C	C	G	A	C	G	C	C	G	BR 52-87-1::IRGC 36849-2	0	0	India	India	SAC	XI-1B	ind
IRIS_313-11250	Hap-G	Hap79	T	C	G	T	C	C	G	A	C	G	C	C	G	IR 9560-2-6-3::IRGC 40451-1	0	0	Philippines	Philippines	SER-IRRI	XI-1B	ind
B048	Hap-G	Hap79	T	C	G	T	C	C	G	A	C	G	C	C	G	CISOKAN	0	0	Indonesia	Indonesia	SER	XI-1B	ind
CX152	Hap-G	Hap79	T	C	G	T	C	C	G	A	C	G	C	C	G	Cisadane	0	0	na	Indonesia	SER	XI-1B	ind
CX206	Hap-G	Hap79	T	C	G	T	C	C	G	A	C	G	C	C	G	IR 2061-522-6-9	0	0	Philippines	Philippines	SER-IRRI	XI-1B	ind
CX21	Hap-G	Hap79	T	C	G	T	C	C	G	A	C	G	C	C	G	BG 90-2	0	0	Sri_Lanka_	Sri Lanka	IOC	XI-1B	ind
CX225	Hap-G	Hap79	T	C	G	T	C	C	G	A	C	G	C	C	G	IR 77298-14-1-2	0	0	Philippines	Philippines	SER-IRRI	XI-1B	ind
CX230	Hap-G	Hap79	T	C	G	T	C	C	G	A	C	G	C	C	G	IR 64-IL	0	0	China	Philippines	SER-IRRI	XI-1B	ind
CX237	Hap-G	Hap79	T	C	G	T	C	C	G	A	C	G	C	C	G	B 6136-3-TB-0-1-5	0	0	Philippines	Indonesia	SER	XI-1B	ind
CX26	Hap-G	Hap79	T	C	G	T	C	C	G	A	C	G	C	C	G	Amol3(Sana)	Amol3 (Sana)	0	Iran	Iran	WAS	XI-1B	ind
CX276	Hap-G	Hap79	T	C	G	T	C	C	G	A	C	G	C	C	G	IR 8192-200-3-3-1-1	0	0	Philippines	Philippines	SER-IRRI	XI-1B	ind
CX290	Hap-G	Hap79	T	C	G	T	C	C	G	A	C	G	C	C	G	Duo 57	0	多57	China	China	EAS	XI-1B	ind
CX305	Hap-G	Hap79	T	C	G	T	C	C	G	A	C	G	C	C	G	ZH 5	Zheng Dao 5	0	China	China	EAS	XI-1B	ind
CX37	Hap-G	Hap79	T	C	G	T	C	C	G	A	C	G	C	C	G	OM 997	0	0	Vietnam	Viet Nam	SEA	XI-1B	ind
CX375	Hap-G	Hap79	T	C	G	T	C	C	G	A	C	G	C	C	G	NERICA-L-1	0	0	Africa	Cote d'Ivoire	WAF	XI-1B	ind
CX377	Hap-G	Hap79	T	C	G	T	C	C	G	A	C	G	C	C	G	NERICA-L-27	0	0	Africa	Cote d'Ivoire	WAF	XI-1B	ind
CX387	Hap-G	Hap79	T	C	G	T	C	C	G	A	C	G	C	C	G	1088	0	0	na	_no_info	na	XI-1B	ind
CX399	Hap-G	Hap79	T	C	G	T	C	C	G	A	C	G	C	C	G	Matatag 2	0	0	Philippines	Philippines	SER-IRRI	XI-1B	ind
CX44	Hap-G	Hap79	T	C	G	T	C	C	G	A	C	G	C	C	G	IR 58025 B	0	0	Philippines	Philippines	SER-IRRI	XI-1B	ind
CX45	Hap-G	Hap79	T	C	G	T	C	C	G	A	C	G	C	C	G	Dhan 4	0	0	India	India	SAC	XI-1B	ind
CX73	Hap-G	Hap79	T	C	G	T	C	C	G	A	C	G	C	C	G	IR 6	0	0	Philippines	Philippines	SER-IRRI	XI-1B	ind
CX79	Hap-G	Hap79	T	C	G	T	C	C	G	A	C	G	C	C	G	Cs 94	0	0	Vietnam	Viet Nam	SEA	XI-1B	ind
CX82	Hap-G	Hap79	T	C	G	T	C	C	G	A	C	G	C	C	G	X 21	X21	0	Vietnam	Viet Nam	SEA	XI-1B	ind
CX83	Hap-G	Hap79	T	C	G	T	C	C	G	A	C	G	C	C	G	X 22	X22	0	Vietnam	Viet Nam	SEA	XI-1B	ind
CX90	Hap-G	Hap79	T	C	G	T	C	C	G	A	C	G	C	C	G	Chhomromg	0	0	Nepal	Nepal	SAC	XI-1B	ind
CX561	Hap-G	Hap79	T	C	G	T	C	C	G	A	C	G	C	C	G	177-74	0	0	0	China	EAS	XI-1B	ind
CX238	Hap-G	Hap79	T	C	G	T	C	C	G	A	C	G	C	C	G	BW 311-9	0	0	Philippines	Sri Lanka	IOC	XI-1B	ind
IRIS_313-7654	Hap-G	Hap79	T	C	G	T	C	C	G	A	C	G	C	C	G	BOUAKE 189::C1	0	0	Cote d'Ivoire	Cote d'Ivoire	WAF	XI-1B	ind
IRIS_313-7832	Hap-G	Hap79	T	C	G	T	C	C	G	A	C	G	C	C	G	WAS 63-22-5-9-10-1::C1	0	0	Senegal	Senegal	WAF	XI-1B	ind
IRIS_313-9867	Hap-G	Hap79	T	C	G	T	C	C	G	A	C	G	C	C	G	SIGARDIS::IRGC 15555-1	0	0	Sri Lanka	Sri Lanka	IOC	XI-1B	ind
B146	Hap-G	Hap79	T	C	G	T	C	C	G	A	C	G	C	C	G	JWR 221	0	0	China	China	EAS	XI-1B	ind
CX25	Hap-G	Hap79	T	C	G	T	C	C	G	A	C	G	C	C	G	Cisanggarung	Cisang garung	0	Indonesia	Indonesia	SER	XI-1B	ind
CX31	Hap-G	Hap79	T	C	G	T	C	C	G	A	C	G	C	C	G	Hnankar	0	0	Myanmar	Myanmar	SEA	XI-1B	ind
IRIS_313-7824	Hap-G	Hap80	C	T	G	T	C	C	G	A	C	G	C	C	G	WAS 21-B-B-20-4-3-3::C1	0	0	Senegal	Senegal	WAF	XI-1B	ind
CX100	Hap-G	Hap80	C	T	G	T	C	C	G	A	C	G	C	C	G	Palung 2	0	0	Nepal	Nepal	SAC	XI-1B	ind
IRIS_313-9032	Hap-G	Hap43	C	C	A	C	T	C	A	G	G	G	T	C	A	KHAO GRADOOK CHAHNG::IRGC 17111-1	0	0	Thailand	Thailand	SEA	XI-1B	ind
IRIS_313-9066	Hap-G	Hap43	C	C	A	C	T	C	A	G	G	G	T	C	A	AUS 177::IRGC 29009-1	0	0	Bangladesh	Bangladesh	SAE	XI-1B	ind
CX370	Hap-G	Hap43	C	C	A	C	T	C	A	G	G	G	T	C	A	Chenghui 727	Cheng Hui 727	成恢727	China	China	EAS	XI-1B	ind
IRIS_313-10400	Hap-G	Hap56	C	T	A	C	C	A	G	A	C	G	C	G	A	IRGA 370-38-1-1F-C4-2::IRGC 117342-1	0	0	Colombia	Colombia	SAM	XI-1B	ind
IRIS_313-10402	Hap-G	Hap56	C	T	A	C	C	A	G	A	C	G	C	G	A	IRGA 411-1-6-1F-A::IRGC 117344-1	0	0	Colombia	Colombia	SAM	XI-1B	ind
IRIS_313-10287	Hap-G	Hap56	C	T	A	C	C	A	G	A	C	G	C	G	A	UQUIHUA::IRGC 117037-1	0	0	Peru	Peru	SAM	XI-1B	ind
IRIS_313-11251	Hap-G	Hap61	T	T	A	C	C	C	G	A	C	G	C	G	A	IR 4500-5-1-1::IRGC 40552-2	0	0	Philippines	Philippines	SER-IRRI	XI-1B	ind
IRIS_313-15902	Hap-G	Hap66	T	C	G	T	C	C	G	A	C	G	C	G	A	IRRI 146::G1	0	0	Philippines	Philippines	SER	XI-1B	ind
IRIS_313-9044	Hap-G	Hap66	T	C	G	T	C	C	G	A	C	G	C	G	A	IR 2071-586-5-6-3::IRGC 39291-1	0	0	Philippines	Philippines	SER-IRRI	XI-1B	ind
IRIS_313-10002	Hap-G	Hap66	T	C	G	T	C	C	G	A	C	G	C	G	A	BW 295-5::IRGC 63098-1	0	0	Sri Lanka	Sri Lanka	IOC	XI-1B	ind
IRIS_313-10274	Hap-G	Hap66	T	C	G	T	C	C	G	A	C	G	C	G	A	ICTA CRISPO 38::IRGC 116994-1	0	0	Guatemala	Guatemala	CAM	XI-1B	ind
IRIS_313-10289	Hap-G	Hap66	T	C	G	T	C	C	G	A	C	G	C	G	A	ARAURE 1::IRGC 116956-1	0	0	Venezuela	Venezuela	SAM	XI-1B	ind
IRIS_313-10290	Hap-G	Hap66	T	C	G	T	C	C	G	A	C	G	C	G	A	ELONI::IRGC 116980-1	0	0	Surinam	Surinam	SAM	XI-1B	ind
IRIS_313-10397	Hap-G	Hap66	T	C	G	T	C	C	G	A	C	G	C	G	A	IRGA 318-11-6-9-2B::IRGC 117339-1	0	0	Colombia	Colombia	SAM	XI-1B	ind
IRIS_313-10417	Hap-G	Hap66	T	C	G	T	C	C	G	A	C	G	C	G	A	UPR 1201-1-20-1::IRGC 117357-1	0	0	India	India	SAC	XI-1B	ind
IRIS_313-8392	Hap-G	Hap66	T	C	G	T	C	C	G	A	C	G	C	G	A	IR 2003-P7-7-4-2::IRGC 32671-1	0	0	Philippines	Philippines	SER-IRRI	XI-1B	ind
IRIS_313-8616	Hap-G	Hap66	T	C	G	T	C	C	G	A	C	G	C	G	A	IR 5494 (BPH 1)::IRGC 24484-1	0	0	Philippines	Philippines	SER-IRRI	XI-1B	ind
IRIS_313-8621	Hap-G	Hap66	T	C	G	T	C	C	G	A	C	G	C	G	A	ARC 11663::IRGC 42695-1	0	0	India	India	SAC	XI-1B	ind
IRIS_313-8732	Hap-G	Hap66	T	C	G	T	C	C	G	A	C	G	C	G	A	WP 36::IRGC 55278-1	0	0	Thailand	Thailand	SEA	XI-1B	ind
IRIS_313-8930	Hap-G	Hap66	T	C	G	T	C	C	G	A	C	G	C	G	A	MUKKALA BAZAL::IRGC 77279-1	0	0	Bangladesh	Bangladesh	SAE	XI-1B	ind
IRIS_313-9227	Hap-G	Hap66	T	C	G	T	C	C	G	A	C	G	C	G	A	WP 65::IRGC 36526-1	0	0	Thailand	Thailand	SEA	XI-1B	ind
IRIS_313-9566	Hap-G	Hap66	T	C	G	T	C	C	G	A	C	G	C	G	A	RP 9-4::IRGC 39735-1	0	0	India	India	SAC	XI-1B	ind
IRIS_313-9917	Hap-G	Hap66	T	C	G	T	C	C	G	A	C	G	C	G	A	CHANDINA::IRGC 36420-1	0	0	Sri Lanka	Sri Lanka	IOC	XI-1B	ind
IRIS_313-10000	Hap-G	Hap66	T	C	G	T	C	C	G	A	C	G	C	G	A	SUWEON 311::IRGC 61890-1	0	0	Korea, Republic of	Korea, Republic of	EAR	XI-1B	ind
IRIS_313-10046	Hap-G	Hap66	T	C	G	T	C	C	G	A	C	G	C	G	A	CHAMA (DWARF)::IRGC 69487-1	0	0	Zambia	Zambia	EAF	XI-1B	ind
IRIS_313-10161	Hap-G	Hap66	T	C	G	T	C	C	G	A	C	G	C	G	A	BR IRGA 409::IRGC 55915-1	0	0	Brazil	Brazil	SAM	XI-1B	ind
IRIS_313-10247	Hap-G	Hap66	T	C	G	T	C	C	G	A	C	G	C	G	A	AMISTAD 82::IRGC 116954-1	0	0	Cuba	Cuba	CAM	XI-1B	ind
IRIS_313-10293	Hap-G	Hap66	T	C	G	T	C	C	G	A	C	G	C	G	A	ECIA 24-107-1::IRGC 116978-1	0	0	Cuba	Cuba	CAM	XI-1B	ind
IRIS_313-10385	Hap-G	Hap66	T	C	G	T	C	C	G	A	C	G	C	G	A	IR 75870-5-8-5-B-1::IRGC 117297-1	0	0	Philippines	Philippines	SER-IRRI	XI-1B	ind
IRIS_313-10401	Hap-G	Hap66	T	C	G	T	C	C	G	A	C	G	C	G	A	IRGA 370-42-1-1F-C-1::IRGC 117343-1	0	0	Colombia	Colombia	SAM	XI-1B	ind
IRIS_313-10298	Hap-G	Hap66	T	C	G	T	C	C	G	A	C	G	C	G	A	3210::IRGC 116950-1	0	0	Sri Lanka	Sri Lanka	IOC	XI-1B	ind
IRIS_313-10392	Hap-G	Hap66	T	C	G	T	C	C	G	A	C	G	C	G	A	IR 77390-1-6-4-19-1-B::IRGC 117303-1	0	0	Philippines	Philippines	SER-IRRI	XI-1B	ind
IRIS_313-10398	Hap-G	Hap66	T	C	G	T	C	C	G	A	C	G	C	G	A	IRGA 318-11-9-2A::IRGC 117340-1	0	0	Colombia	Colombia	SAM	XI-1B	ind
IRIS_313-7808	Hap-G	Hap66	T	C	G	T	C	C	G	A	C	G	C	G	A	WAS 173-B-B-6-2-2::C1	0	0	Senegal	Senegal	WAF	XI-1B	ind
IRIS_313-7688	Hap-G	Hap66	T	C	G	T	C	C	G	A	C	G	C	G	A	IR 22::IRGC 11356-C1	0	0	Philippines	Philippines	SER-IRRI	XI-1B	ind
IRIS_313-7807	Hap-G	Hap66	T	C	G	T	C	C	G	A	C	G	C	G	A	WAS 170-B-B-1-1::C1	0	0	Senegal	Senegal	WAF	XI-1B	ind
IRIS_313-7773	Hap-G	Hap66	T	C	G	T	C	C	G	A	C	G	C	G	A	SEBERANG MR 77::C1	0	0	Mali	Malaysia	WAF	XI-1B	ind
IRIS_313-7689	Hap-G	Hap66	T	C	G	T	C	C	G	A	C	G	C	G	A	IR 2307-247-2-2-3::IRGC 77982-C1	0	0	Philippines	Philippines	SER-IRRI	XI-1B	ind
IRIS_313-7770	Hap-G	Hap66	T	C	G	T	C	C	G	A	C	G	C	G	A	SAMBALA MALO::C1	0	0	Mali	Mali	WAF	XI-1B	ind
IRIS_313-7815	Hap-G	Hap66	T	C	G	T	C	C	G	A	C	G	C	G	A	WAS 198-B-3-1-3::C1	0	0	Senegal	Senegal	WAF	XI-1B	ind
IRIS_313-7820	Hap-G	Hap66	T	C	G	T	C	C	G	A	C	G	C	G	A	WAS 206-B-B-2-2-1::C1	0	0	Senegal	Senegal	WAF	XI-1B	ind
IRIS_313-7766	Hap-G	Hap66	T	C	G	T	C	C	G	A	C	G	C	G	A	SAHEL 108::C1	0	0	Senegal	Senegal	WAF	XI-1B	ind
IRIS_313-8161	Hap-G	Hap66	T	C	G	T	C	C	G	A	C	G	C	G	A	CNA 4081::GERVEX 1494-C1	0	0	Brazil	Brazil	SAM	XI-1B	ind
IRIS_313-11437	Hap-G	Hap66	T	C	G	T	C	C	G	A	C	G	C	G	A	CAMPECHE A 79::IRGC 51102-1	0	0	Mexico	Mexico	CAM	XI-1B	ind
IRIS_313-11480	Hap-G	Hap66	T	C	G	T	C	C	G	A	C	G	C	G	A	PR 106::IRGC 53418-1	0	0	India	India	SAC	XI-1B	ind
IRIS_313-11507	Hap-G	Hap66	T	C	G	T	C	C	G	A	C	G	C	G	A	TV 30::IRGC 55221-1	0	0	Viet Nam	Viet Nam	SEA	XI-1B	ind
IRIS_313-11513	Hap-G	Hap66	T	C	G	T	C	C	G	A	C	G	C	G	A	CHATO::IRGC 55825-1	0	0	Ecuador	Ecuador	SAM	XI-1B	ind
IRIS_313-11517	Hap-G	Hap66	T	C	G	T	C	C	G	A	C	G	C	G	A	IR 4432-28-5::IRGC 55952-1	0	0	Philippines	Philippines	SER-IRRI	XI-1B	ind
IRIS_313-11784	Hap-G	Hap66	T	C	G	T	C	C	G	A	C	G	C	G	A	MBEIMBEIHUN::IRGC 69730-1	0	0	Sierra Leone	Sierra Leone	WAF	XI-1B	ind
IRIS_313-11798	Hap-G	Hap66	T	C	G	T	C	C	G	A	C	G	C	G	A	E ZI 100::IRGC 70192-1	0	0	China	China	EAS	XI-1B	ind
IRIS_313-11886	Hap-G	Hap66	T	C	G	T	C	C	G	A	C	G	C	G	A	IR 4683-54-2::IRGC 72992-1	0	0	Philippines	Philippines	SER-IRRI	XI-1B	ind
IRIS_313-11887	Hap-G	Hap66	T	C	G	T	C	C	G	A	C	G	C	G	A	IR 19058-107-1::IRGC 72997-1	0	0	Philippines	Philippines	SER-IRRI	XI-1B	ind
IRIS_313-11930	Hap-G	Hap66	T	C	G	T	C	C	G	A	C	G	C	G	A	ITA 117::IRGC 75235-1	0	0	Nigeria	Nigeria	WAF	XI-1B	ind
IRIS_313-11941	Hap-G	Hap66	T	C	G	T	C	C	G	A	C	G	C	G	A	MOUI SAMBA::IRGC 75751-1	0	0	Burkina Faso	Burkina Faso	WAF	XI-1B	ind
IRIS_313-11960	Hap-G	Hap66	T	C	G	T	C	C	G	A	C	G	C	G	A	PORONG::IRGC 76983-1	0	0	Indonesia	Indonesia	SER	XI-1B	ind
IRIS_313-11979	Hap-G	Hap66	T	C	G	T	C	C	G	A	C	G	C	G	A	IR 19661-364-1-2-3::IRGC 78061-1	0	0	Philippines	Philippines	SER-IRRI	XI-1B	ind
IRIS_313-12234	Hap-G	Hap66	T	C	G	T	C	C	G	A	C	G	C	G	A	ANLINGWUBAILI::IRGC 93363-1	0	0	China	China	EAS	XI-1B	ind
IRIS_313-11122	Hap-G	Hap66	T	C	G	T	C	C	G	A	C	G	C	G	A	IR 1813-694-2::IRGC 32656-2	0	0	Philippines	Philippines	SER-IRRI	XI-1B	ind
IRIS_313-11162	Hap-G	Hap66	T	C	G	T	C	C	G	A	C	G	C	G	A	SABRAN::IRGC 34630-1	0	0	Indonesia	Indonesia	SER	XI-1B	ind
IRIS_313-11233	Hap-G	Hap66	T	C	G	T	C	C	G	A	C	G	C	G	A	SPR 7284-57-5::IRGC 38649-1	0	0	Thailand	Thailand	SEA	XI-1B	ind
IRIS_313-11237	Hap-G	Hap66	T	C	G	T	C	C	G	A	C	G	C	G	A	TAICHUNG SEN YU 214::IRGC 38899-1	0	0	Taiwan	Taiwan	EAR	XI-1B	ind
IRIS_313-11346	Hap-G	Hap66	T	C	G	T	C	C	G	A	C	G	C	G	A	WAGWAG PUTI::IRGC 44804-2	0	0	Philippines	Philippines	SER	XI-1B	ind
IRIS_313-11357	Hap-G	Hap66	T	C	G	T	C	C	G	A	C	G	C	G	A	CR 579-1-3::IRGC 45443-2	0	0	India	India	SAC	XI-1B	ind
B029	Hap-G	Hap66	T	C	G	T	C	C	G	A	C	G	C	G	A	Dumai	0	0	India	India	SAC	XI-1B	ind
B033	Hap-G	Hap66	T	C	G	T	C	C	G	A	C	G	C	G	A	BW 293-2	BW293-2	0	Sri_lanka	Sri Lanka	IOC	XI-1B	ind
B058	Hap-G	Hap66	T	C	G	T	C	C	G	A	C	G	C	G	A	Erjiunan 1	Erjiu Nan 1	二九南1号	China	China	EAS	XI-1B	ind
B194	Hap-G	Hap66	T	C	G	T	C	C	G	A	C	G	C	G	A	ECIA 179-S13	0	0	Cuba	Cuba	CAM	XI-1B	ind
B200	Hap-G	Hap66	T	C	G	T	C	C	G	A	C	G	C	G	A	Jinyou 1	Jin You 1	金优1号	China	China	EAS	XI-1B	ind
B201	Hap-G	Hap66	T	C	G	T	C	C	G	A	C	G	C	G	A	Chengnongshuijing	Cheng Nong Shuijing	成农水晶	China	China	EAS	XI-1B	ind
B214	Hap-G	Hap66	T	C	G	T	C	C	G	A	C	G	C	G	A	Xuanenchangtanqingzhan	Xuan En Chang Tan Qing Nian	宣恩长坛青粘	China	China	EAS	XI-1B	ind
B217	Hap-G	Hap66	T	C	G	T	C	C	G	A	C	G	C	G	A	Honggu	Hong Gu	红谷	China	China	EAS	XI-1B	ind
B232	Hap-G	Hap66	T	C	G	T	C	C	G	A	C	G	C	G	A	Xiangaizao 10hao	Xiang Ai Zao 10	湘矮早10号	China	China	EAS	XI-1B	ind
CX121	Hap-G	Hap66	T	C	G	T	C	C	G	A	C	G	C	G	A	Guang122	Guang 122	0	China	China	EAS	XI-1B	ind
CX125	Hap-G	Hap66	T	C	G	T	C	C	G	A	C	G	C	G	A	CAOZHAO-2	CAO ZHAO 2	0	China	China	EAS	XI-1B	ind
CX126	Hap-G	Hap66	T	C	G	T	C	C	G	A	C	G	C	G	A	IRBB 60	0	0	Philippines	Philippines	SER-IRRI	XI-1B	ind
CX134	Hap-G	Hap66	T	C	G	T	C	C	G	A	C	G	C	G	A	IRBB 7	0	0	Philippines	Philippines	SER-IRRI	XI-1B	ind
CX15	Hap-G	Hap66	T	C	G	T	C	C	G	A	C	G	C	G	A	Y 134	0	0	China	China	EAS	XI-1B	ind
CX150	Hap-G	Hap66	T	C	G	T	C	C	G	A	C	G	C	G	A	Chorofa	0	0	Philippines	Philippines	SER-IRRI	XI-1B	ind
CX161	Hap-G	Hap66	T	C	G	T	C	C	G	A	C	G	C	G	A	IR 42	0	0	Philippines	Philippines	SER-IRRI	XI-1B	ind
CX218	Hap-G	Hap66	T	C	G	T	C	C	G	A	C	G	C	G	A	Type 3	0	0	India	India	SAC	XI-1B	ind
CX22	Hap-G	Hap66	T	C	G	T	C	C	G	A	C	G	C	G	A	PR 106	PR106	0	India	India	SAC	XI-1B	ind
CX226	Hap-G	Hap66	T	C	G	T	C	C	G	A	C	G	C	G	A	IR 06G113	0	0	Philippines	Philippines	SER-IRRI	XI-1B	ind
CX250	Hap-G	Hap66	T	C	G	T	C	C	G	A	C	G	C	G	A	829	0	0	China	China	EAS	XI-1B	ind
CX28	Hap-G	Hap66	T	C	G	T	C	C	G	A	C	G	C	G	A	Gayabyeo	0	0	South_Korea	Korea, Republic of	EAR	XI-1B	ind
CX281	Hap-G	Hap66	T	C	G	T	C	C	G	A	C	G	C	G	A	IR 68897 B	0	0	Philippines	Philippines	SER-IRRI	XI-1B	ind
CX30	Hap-G	Hap66	T	C	G	T	C	C	G	A	C	G	C	G	A	MR 185	MR185	0	Malaysia	Malaysia	SER	XI-1B	ind
CX314	Hap-G	Hap66	T	C	G	T	C	C	G	A	C	G	C	G	A	117	0	0	China	China	EAS	XI-1B	ind
CX340	Hap-G	Hap66	T	C	G	T	C	C	G	A	C	G	C	G	A	Hua 564	0	华564	China	China	EAS	XI-1B	ind
CX348	Hap-G	Hap66	T	C	G	T	C	C	G	A	C	G	C	G	A	Zhonghua 1	0	中华1号	China	China	EAS	XI-1B	ind
CX357	Hap-G	Hap66	T	C	G	T	C	C	G	A	C	G	C	G	A	PSBRC 80	PSBRC80	0	Philippines	Philippines	SER-IRRI	XI-1B	ind
CX360	Hap-G	Hap66	T	C	G	T	C	C	G	A	C	G	C	G	A	Y075	0	0	na	_no_info	na	XI-1B	ind
CX361	Hap-G	Hap66	T	C	G	T	C	C	G	A	C	G	C	G	A	G341	0	0	na	_no_info	na	XI-1B	ind
CX362	Hap-G	Hap66	T	C	G	T	C	C	G	A	C	G	C	G	A	YZX1	0	0	na	_no_info	na	XI-1B	ind
CX364	Hap-G	Hap66	T	C	G	T	C	C	G	A	C	G	C	G	A	42686	0	0	na	_no_info	na	XI-1B	ind
CX369	Hap-G	Hap66	T	C	G	T	C	C	G	A	C	G	C	G	A	IRBB 62	0	0	Philippines	Philippines	SER-IRRI	XI-1B	ind
CX378	Hap-G	Hap66	T	C	G	T	C	C	G	A	C	G	C	G	A	Huhan 15	Hu Han 15	沪旱15	China	China	EAS	XI-1B	ind
CX379	Hap-G	Hap66	T	C	G	T	C	C	G	A	C	G	C	G	A	Nionoka	0	0	Mali	Mali	WAF	XI-1B	ind
CX381	Hap-G	Hap66	T	C	G	T	C	C	G	A	C	G	C	G	A	Adny 11	0	0	na	Mali	WAF	XI-1B	ind
CX382	Hap-G	Hap66	T	C	G	T	C	C	G	A	C	G	C	G	A	Kogomg 1-1	0	0	na	_no_info	na	XI-1B	ind
CX393	Hap-G	Hap66	T	C	G	T	C	C	G	A	C	G	C	G	A	Huangsizhan	Huang Si Zhan	黄丝占	China	China	EAS	XI-1B	ind
CX394	Hap-G	Hap66	T	C	G	T	C	C	G	A	C	G	C	G	A	Molizhanxuan	Moli Zhan Xuan	茉莉占选	China	China	EAS	XI-1B	ind
CX43	Hap-G	Hap66	T	C	G	T	C	C	G	A	C	G	C	G	A	IR 66897 B	0	0	Philippines	Philippines	SER-IRRI	XI-1B	ind
CX50	Hap-G	Hap66	T	C	G	T	C	C	G	A	C	G	C	G	A	Ai Zi DAO	0	0	China	China	EAS	XI-1B	ind
CX60	Hap-G	Hap66	T	C	G	T	C	C	G	A	C	G	C	G	A	Basmati	0	0	India	India	SAC	XI-1B	ind
CX80	Hap-G	Hap66	T	C	G	T	C	C	G	A	C	G	C	G	A	OM 1706	0	0	Vietnam	Viet Nam	SEA	XI-1B	ind
CX9	Hap-G	Hap66	T	C	G	T	C	C	G	A	C	G	C	G	A	Fengaizhan	Feng Ai Zhan	丰矮占	China	China	EAS	XI-1B	ind
CX91	Hap-G	Hap66	T	C	G	T	C	C	G	A	C	G	C	G	A	Govind	0	0	India	India	SAC	XI-1B	ind
CX92	Hap-G	Hap66	T	C	G	T	C	C	G	A	C	G	C	G	A	UPR 191-66	0	0	India	India	SAC	XI-1B	ind
CX96	Hap-G	Hap66	T	C	G	T	C	C	G	A	C	G	C	G	A	Ajaya	0	0	India	India	SAC	XI-1B	ind
CX97	Hap-G	Hap66	T	C	G	T	C	C	G	A	C	G	C	G	A	Budda	0	0	India	India	SAC	XI-1B	ind
CX408	Hap-G	Hap66	T	C	G	T	C	C	G	A	C	G	C	G	A	BG133	Xa7 (BG133)	Xa7	0	Philippines	SER-IRRI	XI-1B	ind
CX409	Hap-G	Hap66	T	C	G	T	C	C	G	A	C	G	C	G	A	BG134	Xa8 (BG134)	Xa8	0	Philippines	SER-IRRI	XI-1B	ind
CX410	Hap-G	Hap66	T	C	G	T	C	C	G	A	C	G	C	G	A	BG135	Xa10 (BG135)	Xa10	0	Philippines	SER-IRRI	XI-1B	ind
CX411	Hap-G	Hap66	T	C	G	T	C	C	G	A	C	G	C	G	A	BG136	Xa11 (BG136)	Xa11	0	Philippines	SER-IRRI	XI-1B	ind
CX413	Hap-G	Hap66	T	C	G	T	C	C	G	A	C	G	C	G	A	BG138	Xa14 (BG138)	Xa14	0	Philippines	SER-IRRI	XI-1B	ind
CX414	Hap-G	Hap66	T	C	G	T	C	C	G	A	C	G	C	G	A	BG139	Xa21 (BG139)	Xa21	0	Philippines	SER-IRRI	XI-1B	ind
CX416	Hap-G	Hap66	T	C	G	T	C	C	G	A	C	G	C	G	A	BG142	Xa4+13 (BG142)	Xa4+13	0	Philippines	SER-IRRI	XI-1B	ind
CX417	Hap-G	Hap66	T	C	G	T	C	C	G	A	C	G	C	G	A	BG143	Xa4+21 (BG143)	Xa4+21	0	Philippines	SER-IRRI	XI-1B	ind
CX418	Hap-G	Hap66	T	C	G	T	C	C	G	A	C	G	C	G	A	BG144	Xa5+13 (BG144)	Xa5+13	0	Philippines	SER-IRRI	XI-1B	ind
CX419	Hap-G	Hap66	T	C	G	T	C	C	G	A	C	G	C	G	A	BG145	Xa5+21 (BG145)	Xa5+21	0	Philippines	SER-IRRI	XI-1B	ind
CX420	Hap-G	Hap66	T	C	G	T	C	C	G	A	C	G	C	G	A	BG146	Xa13+21 (BG146)	Xa13+21	0	Philippines	SER-IRRI	XI-1B	ind
CX421	Hap-G	Hap66	T	C	G	T	C	C	G	A	C	G	C	G	A	BG147	Xa4+5+13 (BG147)	Xa4+5+13	0	Philippines	SER-IRRI	XI-1B	ind
CX422	Hap-G	Hap66	T	C	G	T	C	C	G	A	C	G	C	G	A	BG148	Xa4+5+21 (BG148)	Xa4+5+21	0	Philippines	SER-IRRI	XI-1B	ind
CX423	Hap-G	Hap66	T	C	G	T	C	C	G	A	C	G	C	G	A	BG149	Xa4+13+21 (BG149)	Xa4+13+21	0	Philippines	SER-IRRI	XI-1B	ind
CX424	Hap-G	Hap66	T	C	G	T	C	C	G	A	C	G	C	G	A	BG150	Xa5+13+21 (BG150)	Xa5+13+21	0	Philippines	SER-IRRI	XI-1B	ind
CX425	Hap-G	Hap66	T	C	G	T	C	C	G	A	C	G	C	G	A	BG151	Xa4+5+13+21 (BG151)	Xa4+5+13+21	0	Philippines	SER-IRRI	XI-1B	ind
CX426	Hap-G	Hap66	T	C	G	T	C	C	G	A	C	G	C	G	A	BG152	Xa23 (BG152)	Xa23	0	Philippines	SER-IRRI	XI-1B	ind
CX33	Hap-G	Hap66	T	C	G	T	C	C	G	A	C	G	C	G	A	Shwe Thwe Yin Hyv	0	0	Myanmar	Myanmar	SEA	XI-1B	ind
IRIS_313-8514	Hap-G	Hap66	T	C	G	T	C	C	G	A	C	G	C	G	A	DAA MANSA::IRGC 67559-1	0	0	Ghana	Ghana	WAF	XI-1B	ind
CX249	Hap-G	Hap66	T	C	G	T	C	C	G	A	C	G	C	G	A	2004	0	0	China	China	EAS	XI-1B	ind
CX358	Hap-G	Hap66	T	C	G	T	C	C	G	A	C	G	C	G	A	PSBRC 82	PSBRC82	0	Philippines	Philippines	SER-IRRI	XI-1B	ind
CX385	Hap-G	Hap66	T	C	G	T	C	C	G	A	C	G	C	G	A	NPT-100	0	0	China	China	EAS	XI-1B	ind
CX376	Hap-G	Hap66	T	C	G	T	C	C	G	A	C	G	C	G	A	NERICA-L-20	0	0	Africa	Cote d'Ivoire	WAF	XI-1B	ind
CX76	Hap-G	Hap79	T	C	G	T	C	C	G	A	C	G	C	C	G	BG 304	0	0	Sri_Lanka_	Sri Lanka	IOC	XI-1B	ind
CX388	Hap-G	Hap11	C	T	A	T	C	C	G	A	C	G	C	C	A	KR 200	0	0	Thailand	Thailand	SEA	XI-1B	ind
IRIS_313-8568	Hap-G	Hap56	C	T	A	C	C	A	G	A	C	G	C	G	A	LARHA MUGAD::IRGC 52339-1	0	0	India	India	SAC	XI-2	ind
IRIS_313-8244	Hap-G	Hap79	T	C	G	T	C	C	G	A	C	G	C	C	G	POKKALI::IRGC 8948-1	0	0	Sri Lanka	Sri Lanka	IOC	XI-2	ind
IRIS_313-10030	Hap-G	Hap79	T	C	G	T	C	C	G	A	C	G	C	C	G	NS 252::IRGC 68878-1	0	0	Madagascar	Madagascar	IOC	XI-2	ind
IRIS_313-9492	Hap-G	Hap79	T	C	G	T	C	C	G	A	C	G	C	C	G	NCS 237::IRGC 62202-1	0	0	India	India	SAC	XI-2	ind
IRIS_313-8349	Hap-G	Hap79	T	C	G	T	C	C	G	A	C	G	C	C	G	LATA MONA::IRGC 49333-1	0	0	Bangladesh	Bangladesh	SAE	XI-2	ind
IRIS_313-8509	Hap-G	Hap79	T	C	G	T	C	C	G	A	C	G	C	C	G	PUILLIPINA KATARI::IRGC 77293-1	0	0	Bangladesh	Bangladesh	SAE	XI-2	ind
IRIS_313-8632	Hap-G	Hap79	T	C	G	T	C	C	G	A	C	G	C	C	G	PATMADHAI 1::IRGC 77292-1	0	0	Bangladesh	Bangladesh	SAE	XI-2	ind
IRIS_313-8704	Hap-G	Hap79	T	C	G	T	C	C	G	A	C	G	C	C	G	ROPA::IRGC 74774-1	0	0	India	India	SAC	XI-2	ind
IRIS_313-8737	Hap-G	Hap79	T	C	G	T	C	C	G	A	C	G	C	C	G	SADAJIRA 19-287::IRGC 38320-1	0	0	Bangladesh	Bangladesh	SAE	XI-2	ind
IRIS_313-8920	Hap-G	Hap79	T	C	G	T	C	C	G	A	C	G	C	C	G	PATALASAFED SUNGHAWADO::IRGC 61133-1	0	0	India	India	SAC	XI-2	ind
IRIS_313-8925	Hap-G	Hap79	T	C	G	T	C	C	G	A	C	G	C	C	G	KURULUTUDU::IRGC 36304-1	0	0	Sri Lanka	Sri Lanka	IOC	XI-2	ind
IRIS_313-8988	Hap-G	Hap79	T	C	G	T	C	C	G	A	C	G	C	C	G	BANIKAT::IRGC 67720-1	0	0	India	India	SAC	XI-2	ind
IRIS_313-9067	Hap-G	Hap79	T	C	G	T	C	C	G	A	C	G	C	C	G	BHOJON KOLPO::IRGC 31727-1	0	0	Bangladesh	Bangladesh	SAE	XI-2	ind
IRIS_313-9072	Hap-G	Hap79	T	C	G	T	C	C	G	A	C	G	C	C	G	MUTA GANJE::IRGC 26744-1	0	0	Bangladesh	Bangladesh	SAE	XI-2	ind
IRIS_313-9121	Hap-G	Hap79	T	C	G	T	C	C	G	A	C	G	C	C	G	KHAO LEUANG RAI::IRGC 48168-1	0	0	Thailand	Thailand	SEA	XI-2	ind
IRIS_313-9218	Hap-G	Hap79	T	C	G	T	C	C	G	A	C	G	C	C	G	KALO CHAKOL::IRGC 77258-1	0	0	Bangladesh	Bangladesh	SAE	XI-2	ind
IRIS_313-9348	Hap-G	Hap79	T	C	G	T	C	C	G	A	C	G	C	C	G	BK 26::IRGC 45197-1	0	0	India	India	SAC	XI-2	ind
IRIS_313-9391	Hap-G	Hap79	T	C	G	T	C	C	G	A	C	G	C	C	G	KALABAIL::IRGC 25877-1	0	0	Bangladesh	Bangladesh	SAE	XI-2	ind
IRIS_313-9433	Hap-G	Hap79	T	C	G	T	C	C	G	A	C	G	C	C	G	GOKULGANJA::IRGC 45701-1	0	0	India	India	SAC	XI-2	ind
IRIS_313-9795	Hap-G	Hap79	T	C	G	T	C	C	G	A	C	G	C	C	G	HD 10::IRGC 6638-1	0	0	Australia	Australia	OCE	XI-2	ind
IRIS_313-10026	Hap-G	Hap79	T	C	G	T	C	C	G	A	C	G	C	C	G	KITRANA 1007::IRGC 68517-1	0	0	Madagascar	Madagascar	IOC	XI-2	ind
IRIS_313-10114	Hap-G	Hap79	T	C	G	T	C	C	G	A	C	G	C	C	G	FACAGRO 64::IRGC 82059-1	0	0	Burundi	Burundi	EAF	XI-2	ind
IRIS_313-8305	Hap-G	Hap79	T	C	G	T	C	C	G	A	C	G	C	C	G	URAIBOOL::IRGC 52785-1	0	0	India	India	SAC	XI-2	ind
IRIS_313-8391	Hap-G	Hap79	T	C	G	T	C	C	G	A	C	G	C	C	G	MARAGBE::IRGC 69263-1	0	0	Burkina Faso	Burkina Faso	WAF	XI-2	ind
IRIS_313-8595	Hap-G	Hap79	T	C	G	T	C	C	G	A	C	G	C	C	G	MAKALIOKA STANDARD::IRGC 12768-1	0	0	Madagascar	Madagascar	IOC	XI-2	ind
IRIS_313-8683	Hap-G	Hap79	T	C	G	T	C	C	G	A	C	G	C	C	G	JOTA BITCHI 1::IRGC 77253-1	0	0	Bangladesh	Bangladesh	SAE	XI-2	ind
IRIS_313-9049	Hap-G	Hap79	T	C	G	T	C	C	G	A	C	G	C	C	G	PATNAI 31-675::IRGC 38145-1	0	0	Bangladesh	Bangladesh	SAE	XI-2	ind
IRIS_313-9294	Hap-G	Hap79	T	C	G	T	C	C	G	A	C	G	C	C	G	AUS 78-62::IRGC 69456-1	0	0	Gambia	Gambia	WAF	XI-2	ind
IRIS_313-9360	Hap-G	Hap79	T	C	G	T	C	C	G	A	C	G	C	C	G	BHASAMANIK::IRGC 46954-1	0	0	India	India	SAC	XI-2	ind
IRIS_313-9935	Hap-G	Hap79	T	C	G	T	C	C	G	A	C	G	C	C	G	MEKENZIE SMALL::IRGC 49895-1	0	0	Guyana	Guyana	SAM	XI-2	ind
IRIS_313-7799	Hap-G	Hap79	T	C	G	T	C	C	G	A	C	G	C	C	G	VARY LAVA DE MAROVATO::GERVEX 8396-C1	0	0	Madagascar	Madagascar	IOC	XI-2	ind
IRIS_313-7720	Hap-G	Hap79	T	C	G	T	C	C	G	A	C	G	C	C	G	LAITRA::GERVEX 8400-C1	0	0	Madagascar	Madagascar	IOC	XI-2	ind
IRIS_313-7651	Hap-G	Hap79	T	C	G	T	C	C	G	A	C	G	C	C	G	BOTRA MAITSO::GERVEX 8389-C1	0	0	Madagascar	Madagascar	IOC	XI-2	ind
IRIS_313-7650	Hap-G	Hap79	T	C	G	T	C	C	G	A	C	G	C	C	G	BOTOHAVANA 139::GERVEX 8237-C1	0	0	Madagascar	Madagascar	IOC	XI-2	ind
IRIS_313-7758	Hap-G	Hap79	T	C	G	T	C	C	G	A	C	G	C	C	G	ROJOKELY::GERVEX 8410-C1	0	0	Madagascar	Madagascar	IOC	XI-2	ind
IRIS_313-11446	Hap-G	Hap79	T	C	G	T	C	C	G	A	C	G	C	C	G	NAPDAI::IRGC 52009-1	0	0	India	India	SAC	XI-2	ind
IRIS_313-11460	Hap-G	Hap79	T	C	G	T	C	C	G	A	C	G	C	C	G	SELHI::IRGC 52760-1	0	0	India	India	SAC	XI-2	ind
IRIS_313-11500	Hap-G	Hap79	T	C	G	T	C	C	G	A	C	G	C	C	G	SKK::IRGC 54356-1	0	0	Indonesia	Indonesia	SER	XI-2	ind
IRIS_313-11558	Hap-G	Hap79	T	C	G	T	C	C	G	A	C	G	C	C	G	NULI::IRGC 58824-1	0	0	Bangladesh	Bangladesh	SAE	XI-2	ind
IRIS_313-11638	Hap-G	Hap79	T	C	G	T	C	C	G	A	C	G	C	C	G	NCS 331::IRGC 62247-1	0	0	India	India	SAC	XI-2	ind
IRIS_313-11645	Hap-G	Hap79	T	C	G	T	C	C	G	A	C	G	C	C	G	NCS 766::IRGC 62478-1	0	0	India	India	SAC	XI-2	ind
IRIS_313-11648	Hap-G	Hap79	T	C	G	T	C	C	G	A	C	G	C	C	G	NCS 830::IRGC 62518-1	0	0	India	India	SAC	XI-2	ind
IRIS_313-11657	Hap-G	Hap79	T	C	G	T	C	C	G	A	C	G	C	C	G	EX WUKARI (WILD)::IRGC 63214-1	0	0	Nigeria	Nigeria	WAF	XI-2	ind
IRIS_313-11671	Hap-G	Hap79	T	C	G	T	C	C	G	A	C	G	C	C	G	DERAWA::IRGC 64106-1	0	0	Nepal	Nepal	SAC	XI-2	ind
IRIS_313-11738	Hap-G	Hap79	T	C	G	T	C	C	G	A	C	G	C	C	G	PAUNDRI::IRGC 67527-1	0	0	India	India	SAC	XI-2	ind
IRIS_313-11762	Hap-G	Hap79	T	C	G	T	C	C	G	A	C	G	C	C	G	NS 1515::IRGC 68947-1	0	0	Madagascar	Madagascar	IOC	XI-2	ind
IRIS_313-11772	Hap-G	Hap79	T	C	G	T	C	C	G	A	C	G	C	C	G	ROJON'NY NTAOLO::IRGC 69410-1	0	0	Madagascar	Madagascar	IOC	XI-2	ind
IRIS_313-11787	Hap-G	Hap79	T	C	G	T	C	C	G	A	C	G	C	C	G	TANDAKAY FINGO::IRGC 69793-1	0	0	Gambia	Gambia	WAF	XI-2	ind
IRIS_313-11791	Hap-G	Hap79	T	C	G	T	C	C	G	A	C	G	C	C	G	VARY LAHY::IRGC 69908-1	0	0	Madagascar	Madagascar	IOC	XI-2	ind
IRIS_313-11969	Hap-G	Hap79	T	C	G	T	C	C	G	A	C	G	C	C	G	SHYAMJIRA::IRGC 77522-3	0	0	India	India	SAC	XI-2	ind
IRIS_313-12014	Hap-G	Hap79	T	C	G	T	C	C	G	A	C	G	C	C	G	ADANKARU::IRGC 79842-1	0	0	Nigeria	Nigeria	WAF	XI-2	ind
IRIS_313-11983	Hap-G	Hap79	T	C	G	T	C	C	G	A	C	G	C	C	G	KERIBAREFOR::IRGC 78454-1	0	0	Burkina Faso	Burkina Faso	WAF	XI-2	ind
IRIS_313-12118	Hap-G	Hap79	T	C	G	T	C	C	G	A	C	G	C	C	G	OVIBENAMPOTAKA + OVIBE + MAKALIOKA::IRGC 84756-1	0	0	Madagascar	Madagascar	IOC	XI-2	ind
IRIS_313-12325	Hap-G	Hap79	T	C	G	T	C	C	G	A	C	G	C	C	G	DISSI::IRGC 101346-1	0	0	Cameroon	Cameroon	WAF	XI-2	ind
IRIS_313-10539	Hap-G	Hap79	T	C	G	T	C	C	G	A	C	G	C	C	G	BADAL 76::IRGC 6586-1	0	0	Bangladesh	Bangladesh	SAE	XI-2	ind
IRIS_313-10542	Hap-G	Hap79	T	C	G	T	C	C	G	A	C	G	C	C	G	BELLO::IRGC 6658-2	0	0	India	India	SAC	XI-2	ind
IRIS_313-10573	Hap-G	Hap79	T	C	G	T	C	C	G	A	C	G	C	C	G	SOSSOKA OULE::IRGC 7850-2	0	0	Mali	Mali	WAF	XI-2	ind
IRIS_313-10576	Hap-G	Hap79	T	C	G	T	C	C	G	A	C	G	C	C	G	BAANYALOJOPOIHUN::IRGC 7928-2	0	0	Sierra Leone	Sierra Leone	WAF	XI-2	ind
IRIS_313-10526	Hap-G	Hap79	T	C	G	T	C	C	G	A	C	G	C	C	G	CO 2::IRGC 6186-2	0	0	India	India	SAC	XI-2	ind
IRIS_313-10661	Hap-G	Hap79	T	C	G	T	C	C	G	A	C	G	C	C	G	SAMBA::IRGC 11993-1	0	0	Sri Lanka	Sri Lanka	IOC	XI-2	ind
IRIS_313-10664	Hap-G	Hap79	T	C	G	T	C	C	G	A	C	G	C	C	G	ARC 6052::IRGC 12196-1	0	0	India	India	SAC	XI-2	ind
IRIS_313-10667	Hap-G	Hap79	T	C	G	T	C	C	G	A	C	G	C	C	G	ARC 7236::IRGC 12335-1	0	0	India	India	SAC	XI-2	ind
IRIS_313-10717	Hap-G	Hap79	T	C	G	T	C	C	G	A	C	G	C	C	G	PERIYA VELLAI::IRGC 15475-1	0	0	Sri Lanka	Sri Lanka	IOC	XI-2	ind
IRIS_313-10723	Hap-G	Hap79	T	C	G	T	C	C	G	A	C	G	C	C	G	MOND BA::IRGC 15813-2	0	0	Senegal	Senegal	WAF	XI-2	ind
IRIS_313-10756	Hap-G	Hap79	T	C	G	T	C	C	G	A	C	G	C	C	G	DAMODAR::IRGC 17038-1	0	0	India	India	SAC	XI-2	ind
IRIS_313-10716	Hap-G	Hap79	T	C	G	T	C	C	G	A	C	G	C	C	G	MURUNGA::IRGC 15428-1	0	0	Sri Lanka	Sri Lanka	IOC	XI-2	ind
IRIS_313-10833	Hap-G	Hap79	T	C	G	T	C	C	G	A	C	G	C	C	G	EDAKKADAN 0-69-27::IRGC 19560-1	0	0	India	India	SAC	XI-2	ind
IRIS_313-10863	Hap-G	Hap79	T	C	G	T	C	C	G	A	C	G	C	C	G	ARC 11322::IRGC 21315-2	0	0	India	India	SAC	XI-2	ind
IRIS_313-10973	Hap-G	Hap79	T	C	G	T	C	C	G	A	C	G	C	C	G	KALA DIGHA::IRGC 26367-2	0	0	Bangladesh	Bangladesh	SAE	XI-2	ind
IRIS_313-10974	Hap-G	Hap79	T	C	G	T	C	C	G	A	C	G	C	C	G	KAMRANGA::IRGC 26373-2	0	0	Bangladesh	Bangladesh	SAE	XI-2	ind
IRIS_313-10982	Hap-G	Hap79	T	C	G	T	C	C	G	A	C	G	C	C	G	LUDI GOCHYA::IRGC 26504-2	0	0	Bangladesh	Bangladesh	SAE	XI-2	ind
IRIS_313-10986	Hap-G	Hap79	T	C	G	T	C	C	G	A	C	G	C	C	G	HALDI JAON::IRGC 26638-2	0	0	Bangladesh	Bangladesh	SAE	XI-2	ind
IRIS_313-11205	Hap-G	Hap79	T	C	G	T	C	C	G	A	C	G	C	C	G	KAZALSAIL::IRGC 37161-2	0	0	Bangladesh	Bangladesh	SAE	XI-2	ind
IRIS_313-11222	Hap-G	Hap79	T	C	G	T	C	C	G	A	C	G	C	C	G	DUDHSWAR 15-157::IRGC 37967-2	0	0	Bangladesh	Bangladesh	SAE	XI-2	ind
IRIS_313-11226	Hap-G	Hap79	T	C	G	T	C	C	G	A	C	G	C	C	G	SADAJIRA 19-258::IRGC 38293-2	0	0	Bangladesh	Bangladesh	SAE	XI-2	ind
IRIS_313-11227	Hap-G	Hap79	T	C	G	T	C	C	G	A	C	G	C	C	G	SADAJIRA 19-317::IRGC 38344-2	0	0	Bangladesh	Bangladesh	SAE	XI-2	ind
IRIS_313-11229	Hap-G	Hap79	T	C	G	T	C	C	G	A	C	G	C	C	G	STRAW 23-428::IRGC 38416-2	0	0	Bangladesh	Bangladesh	SAE	XI-2	ind
IRIS_313-11230	Hap-G	Hap79	T	C	G	T	C	C	G	A	C	G	C	C	G	STRAW 23-438::IRGC 38426-2	0	0	Bangladesh	Bangladesh	SAE	XI-2	ind
IRIS_313-11231	Hap-G	Hap79	T	C	G	T	C	C	G	A	C	G	C	C	G	STRAW 23-471::IRGC 38456-3	0	0	Bangladesh	Bangladesh	SAE	XI-2	ind
IRIS_313-11300	Hap-G	Hap79	T	C	G	T	C	C	G	A	C	G	C	C	G	ARC 14709::IRGC 42976-2	0	0	India	India	SAC	XI-2	ind
IRIS_313-11301	Hap-G	Hap79	T	C	G	T	C	C	G	A	C	G	C	C	G	ARC 14868::IRGC 43009-2	0	0	India	India	SAC	XI-2	ind
IRIS_313-11310	Hap-G	Hap79	T	C	G	T	C	C	G	A	C	G	C	C	G	ARC 15929::IRGC 43269-2	0	0	India	India	SAC	XI-2	ind
IRIS_313-11321	Hap-G	Hap79	T	C	G	T	C	C	G	A	C	G	C	C	G	GANDHISAIL::IRGC 43826-2	0	0	Bangladesh	Bangladesh	SAE	XI-2	ind
IRIS_313-11335	Hap-G	Hap79	T	C	G	T	C	C	G	A	C	G	C	C	G	INANUPAN::IRGC 44461-2	0	0	Philippines	Philippines	SER	XI-2	ind
IRIS_313-11349	Hap-G	Hap79	T	C	G	T	C	C	G	A	C	G	C	C	G	BACHHAIKALMA::IRGC 45003-2	0	0	India	India	SAC	XI-2	ind
IRIS_313-11354	Hap-G	Hap79	T	C	G	T	C	C	G	A	C	G	C	C	G	CAC 75::IRGC 45352-2	0	0	India	India	SAC	XI-2	ind
IRIS_313-11358	Hap-G	Hap79	T	C	G	T	C	C	G	A	C	G	C	C	G	DADKHANI::IRGC 45454-2	0	0	India	India	SAC	XI-2	ind
IRIS_313-11367	Hap-G	Hap79	T	C	G	T	C	C	G	A	C	G	C	C	G	MAKARANDASAIL::IRGC 46289-2	0	0	India	India	SAC	XI-2	ind
CX153	Hap-G	Hap79	T	C	G	T	C	C	G	A	C	G	C	C	G	Jalmagna	0	0	India	India	SAC	XI-2	ind
IRIS_313-10719	Hap-G	Hap79	T	C	G	T	C	C	G	A	C	G	C	C	G	VELLAI KOLOMBAN::IRGC 15517-1	0	0	Sri Lanka	Sri Lanka	IOC	XI-2	ind
IRIS_313-11211	Hap-G	Hap79	T	C	G	T	C	C	G	A	C	G	C	C	G	KADAMSAIL::IRGC 37468-2	0	0	Bangladesh	Bangladesh	SAE	XI-2	ind
IRIS_313-8850	Hap-G	Hap79	T	C	G	T	C	C	G	A	C	G	C	C	G	ASHMBER::IRGC 27522-1	0	0	Bangladesh	Bangladesh	SAE	XI-2	ind
IRIS_313-9397	Hap-G	Hap79	T	C	G	T	C	C	G	A	C	G	C	C	G	DUDHSWAR 15-141::IRGC 37951-1	0	0	Bangladesh	Bangladesh	SAE	XI-2	ind
IRIS_313-11561	Hap-G	Hap79	T	C	G	T	C	C	G	A	C	G	C	C	G	BANGLA::IRGC 58876-1	0	0	Nepal	Nepal	SAC	XI-2	ind
B087	Hap-G	Hap79	T	C	G	T	C	C	G	A	C	G	C	C	G	Zhongnong 4	0	中农 4号	China	China	EAS	XI-2	ind
IRIS_313-11647	Hap-G	Hap56	C	T	A	C	C	A	G	A	C	G	C	G	A	NCS 809 A::IRGC 62502-1	0	0	India	India	SAC	XI-2	ind
CX130	Hap-G	Hap55	T	C	A	C	C	A	G	A	C	G	C	G	A	CHIPDA	0	0	India	India	SAC	XI-2	ind
IRIS_313-9039	Hap-G	Hap56	C	T	A	C	C	A	G	A	C	G	C	G	A	MUTTU SAMBA::IRGC 36333-1	0	0	Sri Lanka	Sri Lanka	IOC	XI-2	ind
IRIS_313-8660	Hap-G	Hap56	C	T	A	C	C	A	G	A	C	G	C	G	A	KOTTEYARAN::IRGC 47383-1	0	0	Sri Lanka	Sri Lanka	IOC	XI-2	ind
IRIS_313-9351	Hap-G	Hap56	C	T	A	C	C	A	G	A	C	G	C	G	A	PARA NELLU::IRGC 50009-1	0	0	India	India	SAC	XI-2	ind
IRIS_313-9388	Hap-G	Hap56	C	T	A	C	C	A	G	A	C	G	C	G	A	VARY MALADY MENA::IRGC 51555-1	0	0	Madagascar	Madagascar	IOC	XI-2	ind
IRIS_313-9187	Hap-G	Hap56	C	T	A	C	C	A	G	A	C	G	C	G	A	WANGKOD::IRGC 71646-1	0	0	Malaysia	Malaysia	SER	XI-2	ind
IRIS_313-9606	Hap-G	Hap56	C	T	A	C	C	A	G	A	C	G	C	G	A	DA 11::IRGC 6046-1	0	0	Bangladesh	Bangladesh	SAE	XI-2	ind
IRIS_313-8622	Hap-G	Hap56	C	T	A	C	C	A	G	A	C	G	C	G	A	XITTO::IRGC 6671-1	0	0	India	India	SAC	XI-2	ind
IRIS_313-8303	Hap-G	Hap56	C	T	A	C	C	A	G	A	C	G	C	G	A	SURMATIYA::IRGC 74779-1	0	0	India	India	SAC	XI-2	ind
IRIS_313-8450	Hap-G	Hap56	C	T	A	C	C	A	G	A	C	G	C	G	A	498-2A BR 8::IRGC 5891-1	0	0	India	India	SAC	XI-2	ind
IRIS_313-8559	Hap-G	Hap56	C	T	A	C	C	A	G	A	C	G	C	G	A	KEERIPALA CHILL PADDY::IRGC 49790-1	0	0	India	India	SAC	XI-2	ind
IRIS_313-8614	Hap-G	Hap56	C	T	A	C	C	A	G	A	C	G	C	G	A	RAJHUSAI (ACR 12)::IRGC 53630-1	0	0	India	India	SAC	XI-2	ind
IRIS_313-8631	Hap-G	Hap56	C	T	A	C	C	A	G	A	C	G	C	G	A	DUDRE::IRGC 52523-1	0	0	India	India	SAC	XI-2	ind
IRIS_313-8647	Hap-G	Hap56	C	T	A	C	C	A	G	A	C	G	C	G	A	PERUNEL::IRGC 63113-1	0	0	India	India	SAC	XI-2	ind
IRIS_313-8754	Hap-G	Hap56	C	T	A	C	C	A	G	A	C	G	C	G	A	TYPE 50::IRGC 74782-1	0	0	India	India	SAC	XI-2	ind
IRIS_313-8796	Hap-G	Hap56	C	T	A	C	C	A	G	A	C	G	C	G	A	DUDH KADAR::IRGC 67707-1	0	0	India	India	SAC	XI-2	ind
IRIS_313-8854	Hap-G	Hap56	C	T	A	C	C	A	G	A	C	G	C	G	A	CHAKOL::IRGC 77226-1	0	0	Bangladesh	Bangladesh	SAE	XI-2	ind
IRIS_313-8900	Hap-G	Hap56	C	T	A	C	C	A	G	A	C	G	C	G	A	ARC 14654::IRGC 41663-1	0	0	India	India	SAC	XI-2	ind
IRIS_313-8924	Hap-G	Hap56	C	T	A	C	C	A	G	A	C	G	C	G	A	KUTTA::IRGC 52184-1	0	0	India	India	SAC	XI-2	ind
IRIS_313-8957	Hap-G	Hap56	C	T	A	C	C	A	G	A	C	G	C	G	A	BAM 9::IRGC 6179-1	0	0	India	India	SAC	XI-2	ind
IRIS_313-9139	Hap-G	Hap56	C	T	A	C	C	A	G	A	C	G	C	G	A	GOJOL GORIA::IRGC 26629-1	0	0	Bangladesh	Bangladesh	SAE	XI-2	ind
IRIS_313-9148	Hap-G	Hap56	C	T	A	C	C	A	G	A	C	G	C	G	A	BADAL 1163::IRGC 32796-1	0	0	Bangladesh	Bangladesh	SAE	XI-2	ind
IRIS_313-9174	Hap-G	Hap56	C	T	A	C	C	A	G	A	C	G	C	G	A	KUSHIARA::IRGC 34709-1	0	0	Bangladesh	Bangladesh	SAE	XI-2	ind
IRIS_313-9258	Hap-G	Hap56	C	T	A	C	C	A	G	A	C	G	C	G	A	MAKRO::IRGC 74763-1	0	0	India	India	SAC	XI-2	ind
IRIS_313-9259	Hap-G	Hap56	C	T	A	C	C	A	G	A	C	G	C	G	A	G 25::IRGC 45733-1	0	0	India	India	SAC	XI-2	ind
IRIS_313-9271	Hap-G	Hap56	C	T	A	C	C	A	G	A	C	G	C	G	A	PURA BINNI::IRGC 26772-1	0	0	Bangladesh	Bangladesh	SAE	XI-2	ind
IRIS_313-9384	Hap-G	Hap56	C	T	A	C	C	A	G	A	C	G	C	G	A	BARIK KUDI::IRGC 52807-1	0	0	India	India	SAC	XI-2	ind
IRIS_313-9403	Hap-G	Hap56	C	T	A	C	C	A	G	A	C	G	C	G	A	BADUIE::IRGC 53715-1	0	0	India	India	SAC	XI-2	ind
IRIS_313-9547	Hap-G	Hap56	C	T	A	C	C	A	G	A	C	G	C	G	A	LABRA::IRGC 74757-1	0	0	India	India	SAC	XI-2	ind
IRIS_313-9551	Hap-G	Hap56	C	T	A	C	C	A	G	A	C	G	C	G	A	BENGALY MORIMO::IRGC 10976-1	0	0	Madagascar	Madagascar	IOC	XI-2	ind
IRIS_313-9557	Hap-G	Hap56	C	T	A	C	C	A	G	A	C	G	C	G	A	MULLIKURUVA::IRGC 77529-1	0	0	India	India	SAC	XI-2	ind
IRIS_313-9611	Hap-G	Hap56	C	T	A	C	C	A	G	A	C	G	C	G	A	WANGA BARUGULU::IRGC 52261-1	0	0	India	India	SAC	XI-2	ind
IRIS_313-9617	Hap-G	Hap56	C	T	A	C	C	A	G	A	C	G	C	G	A	HOLDI GIRA::IRGC 31801-1	0	0	Bangladesh	Bangladesh	SAE	XI-2	ind
IRIS_313-9709	Hap-G	Hap56	C	T	A	C	C	A	G	A	C	G	C	G	A	MAKALIOKA::IRGC 376-1	0	0	Madagascar	Madagascar	IOC	XI-2	ind
IRIS_313-9832	Hap-G	Hap56	C	T	A	C	C	A	G	A	C	G	C	G	A	RANGOON SAMBA::IRGC 11940-1	0	0	Sri Lanka	Sri Lanka	IOC	XI-2	ind
IRIS_313-9862	Hap-G	Hap56	C	T	A	C	C	A	G	A	C	G	C	G	A	MODDAI KARUPPAN::IRGC 15465-1	0	0	Sri Lanka	Sri Lanka	IOC	XI-2	ind
IRIS_313-9970	Hap-G	Hap56	C	T	A	C	C	A	G	A	C	G	C	G	A	RACE PERUMAL::IRGC 55347-1	0	0	Sri Lanka	Sri Lanka	IOC	XI-2	ind
IRIS_313-10010	Hap-G	Hap56	C	T	A	C	C	A	G	A	C	G	C	G	A	LALKA (LAL DHAN)::IRGC 64946-1	0	0	Fiji	Fiji	OCE	XI-2	ind
IRIS_313-10035	Hap-G	Hap56	C	T	A	C	C	A	G	A	C	G	C	G	A	RIZ TYPE SORGHO::IRGC 69015-1	0	0	Madagascar	Madagascar	IOC	XI-2	ind
IRIS_313-8530	Hap-G	Hap56	C	T	A	C	C	A	G	A	C	G	C	G	A	DHANE BURWA::IRGC 10105-1	0	0	India	India	SAC	XI-2	ind
IRIS_313-9156	Hap-G	Hap56	C	T	A	C	C	A	G	A	C	G	C	G	A	DHOLA AMAN (LOWLAND AMAN)::IRGC 8341-1	0	0	Bangladesh	Bangladesh	SAE	XI-2	ind
IRIS_313-8733	Hap-G	Hap56	C	T	A	C	C	A	G	A	C	G	C	G	A	NOLOS::IRGC 77285-1	0	0	Bangladesh	Bangladesh	SAE	XI-2	ind
IRIS_313-8922	Hap-G	Hap56	C	T	A	C	C	A	G	A	C	G	C	G	A	AGAI 1::IRGC 24532-1	0	0	Indonesia	Indonesia	SER	XI-2	ind
IRIS_313-7725	Hap-G	Hap56	C	T	A	C	C	A	G	A	C	G	C	G	A	MADINIKA 1329::GERVEX 8366-C1	0	0	Madagascar	Madagascar	IOC	XI-2	ind
IRIS_313-7793	Hap-G	Hap56	C	T	A	C	C	A	G	A	C	G	C	G	A	TSIPALA B 160::GERVEX 8378-C1	0	0	Madagascar	Madagascar	IOC	XI-2	ind
IRIS_313-7736	Hap-G	Hap56	C	T	A	C	C	A	G	A	C	G	C	G	A	NONA BOKRA::IRGC 22710-C1	0	0	India	India	SAC	XI-2	ind
IRIS_313-7795	Hap-G	Hap56	C	T	A	C	C	A	G	A	C	G	C	G	A	TSIPALA MENA 626::GERVEX 5392-C1	0	0	Madagascar	Madagascar	IOC	XI-2	ind
IRIS_313-11445	Hap-G	Hap56	C	T	A	C	C	A	G	A	C	G	C	G	A	NCS 102::IRGC 51854-1	0	0	India	India	SAC	XI-2	ind
IRIS_313-11448	Hap-G	Hap56	C	T	A	C	C	A	G	A	C	G	C	G	A	BARAMANJ::IRGC 52067-1	0	0	India	India	SAC	XI-2	ind
IRIS_313-11453	Hap-G	Hap56	C	T	A	C	C	A	G	A	C	G	C	G	A	ZINYA KOLAMBA::IRGC 52402-1	0	0	India	India	SAC	XI-2	ind
IRIS_313-11461	Hap-G	Hap56	C	T	A	C	C	A	G	A	C	G	C	G	A	VAIKATHARYAN::IRGC 52805-1	0	0	India	India	SAC	XI-2	ind
IRIS_313-11478	Hap-G	Hap56	C	T	A	C	C	A	G	A	C	G	C	G	A	LOCAL::IRGC 53300-1	0	0	India	India	SAC	XI-2	ind
IRIS_313-11487	Hap-G	Hap56	C	T	A	C	C	A	G	A	C	G	C	G	A	LALDIGHA::IRGC 53541-1	0	0	Bangladesh	Bangladesh	SAE	XI-2	ind
IRIS_313-11491	Hap-G	Hap56	C	T	A	C	C	A	G	A	C	G	C	G	A	BIR BAHADUR::IRGC 53889-1	0	0	India	India	SAC	XI-2	ind
IRIS_313-11497	Hap-G	Hap56	C	T	A	C	C	A	G	A	C	G	C	G	A	PADI ARA::IRGC 54252-2	0	0	Indonesia	Indonesia	SER	XI-2	ind
IRIS_313-11505	Hap-G	Hap56	C	T	A	C	C	A	G	A	C	G	C	G	A	K 1074::IRGC 55017-1	0	0	India	India	SAC	XI-2	ind
IRIS_313-11563	Hap-G	Hap56	C	T	A	C	C	A	G	A	C	G	C	G	A	BIJULI BATI::IRGC 58917-1	0	0	Nepal	Nepal	SAC	XI-2	ind
IRIS_313-11565	Hap-G	Hap56	C	T	A	C	C	A	G	A	C	G	C	G	A	KUSUM KATIKI::IRGC 59099-1	0	0	Nepal	Nepal	SAC	XI-2	ind
IRIS_313-11566	Hap-G	Hap56	C	T	A	C	C	A	G	A	C	G	C	G	A	MOONOR::IRGC 59136-1	0	0	Nepal	Nepal	SAC	XI-2	ind
IRIS_313-11599	Hap-G	Hap56	C	T	A	C	C	A	G	A	C	G	C	G	A	JUGRAY::IRGC 60960-1	0	0	India	India	SAC	XI-2	ind
IRIS_313-11642	Hap-G	Hap56	C	T	A	C	C	A	G	A	C	G	C	G	A	NCS 599::IRGC 62373-1	0	0	India	India	SAC	XI-2	ind
IRIS_313-11644	Hap-G	Hap56	C	T	A	C	C	A	G	A	C	G	C	G	A	NCS 745::IRGC 62466-1	0	0	India	India	SAC	XI-2	ind
IRIS_313-11650	Hap-G	Hap56	C	T	A	C	C	A	G	A	C	G	C	G	A	NCS 901 A::IRGC 62568-1	0	0	India	India	SAC	XI-2	ind
IRIS_313-11723	Hap-G	Hap56	C	T	A	C	C	A	G	A	C	G	C	G	A	DISSIGBE::IRGC 66916-1	0	0	Guinea	Guinea	WAF	XI-2	ind
IRIS_313-11741	Hap-G	Hap56	C	T	A	C	C	A	G	A	C	G	C	G	A	HERATH BANDA::IRGC 67630-1	0	0	Sri Lanka	Sri Lanka	IOC	XI-2	ind
IRIS_313-11758	Hap-G	Hap56	C	T	A	C	C	A	G	A	C	G	C	G	A	FOFFI::IRGC 68438-1	0	0	Cote d'Ivoire	Cote d'Ivoire	WAF	XI-2	ind
IRIS_313-11760	Hap-G	Hap56	C	T	A	C	C	A	G	A	C	G	C	G	A	MENAHARA 505::IRGC 68709-1	0	0	Madagascar	Madagascar	IOC	XI-2	ind
IRIS_313-11761	Hap-G	Hap56	C	T	A	C	C	A	G	A	C	G	C	G	A	NS 199::IRGC 68864-1	0	0	Cote d'Ivoire	Cote d'Ivoire	WAF	XI-2	ind
IRIS_313-11782	Hap-G	Hap56	C	T	A	C	C	A	G	A	C	G	C	G	A	MALAGASY::IRGC 69717-1	0	0	Zambia	Zambia	EAF	XI-2	ind
IRIS_313-11789	Hap-G	Hap56	C	T	A	C	C	A	G	A	C	G	C	G	A	SABORAMANDALOAFO::IRGC 69875-1	0	0	Madagascar	Madagascar	IOC	XI-2	ind
IRIS_313-11793	Hap-G	Hap56	C	T	A	C	C	A	G	A	C	G	C	G	A	KOMALIOKO::IRGC 69958-1	0	0	Madagascar	Madagascar	IOC	XI-2	ind
IRIS_313-11811	Hap-G	Hap56	C	T	A	C	C	A	G	A	C	G	C	G	A	MOSHI::IRGC 70648-1	0	0	Kenya	Kenya	EAF	XI-2	ind
IRIS_313-11821	Hap-G	Hap56	C	T	A	C	C	A	G	A	C	G	C	G	A	19::IRGC 70786-1	0	0	India	India	SAC	XI-2	ind
IRIS_313-11822	Hap-G	Hap56	C	T	A	C	C	A	G	A	C	G	C	G	A	BHONDU PAREWA::IRGC 70802-3	0	0	India	India	SAC	XI-2	ind
IRIS_313-11823	Hap-G	Hap56	C	T	A	C	C	A	G	A	C	G	C	G	A	BHU BHUSI::IRGC 70803-1	0	0	India	India	SAC	XI-2	ind
IRIS_313-11824	Hap-G	Hap56	C	T	A	C	C	A	G	A	C	G	C	G	A	DHANIYA PHOOL::IRGC 70811-1	0	0	India	India	SAC	XI-2	ind
IRIS_313-11828	Hap-G	Hap56	C	T	A	C	C	A	G	A	C	G	C	G	A	LALI GURMATIA::IRGC 70854-1	0	0	India	India	SAC	XI-2	ind
IRIS_313-11914	Hap-G	Hap56	C	T	A	C	C	A	G	A	C	G	C	G	A	IB 11::IRGC 74420-2	0	0	Burundi	Burundi	EAF	XI-2	ind
IRIS_313-11916	Hap-G	Hap56	C	T	A	C	C	A	G	A	C	G	C	G	A	MUDALIGA WEE::IRGC 74706-1	0	0	Sri Lanka	Sri Lanka	IOC	XI-2	ind
IRIS_313-11932	Hap-G	Hap56	C	T	A	C	C	A	G	A	C	G	C	G	A	SINDANO 3::IRGC 75279-1	0	0	Kenya	Kenya	EAF	XI-2	ind
IRIS_313-11964	Hap-G	Hap56	C	T	A	C	C	A	G	A	C	G	C	G	A	VUOTTA SAIL::IRGC 77306-1	0	0	Bangladesh	Bangladesh	SAE	XI-2	ind
IRIS_313-12082	Hap-G	Hap56	C	T	A	C	C	A	G	A	C	G	C	G	A	MAVOLATSIKA::IRGC 83137-1	0	0	Madagascar	Madagascar	IOC	XI-2	ind
IRIS_313-12083	Hap-G	Hap56	C	T	A	C	C	A	G	A	C	G	C	G	A	SARIN TSIPALA::IRGC 83154-1	0	0	Madagascar	Madagascar	IOC	XI-2	ind
IRIS_313-10476	Hap-G	Hap56	C	T	A	C	C	A	G	A	C	G	C	G	A	PACHCHAIPERUMAL 2462-11::IRGC 3474-1	0	0	Sri Lanka	Sri Lanka	IOC	XI-2	ind
IRIS_313-10519	Hap-G	Hap56	C	T	A	C	C	A	G	A	C	G	C	G	A	ADT 22::IRGC 5901-3	0	0	India	India	SAC	XI-2	ind
IRIS_313-10536	Hap-G	Hap56	C	T	A	C	C	A	G	A	C	G	C	G	A	GAMTI 1-34::IRGC 6479-2	0	0	Tanzania	Tanzania	EAF	XI-2	ind
IRIS_313-10544	Hap-G	Hap56	C	T	A	C	C	A	G	A	C	G	C	G	A	DONGREM::IRGC 6688-1	0	0	India	India	SAC	XI-2	ind
IRIS_313-10527	Hap-G	Hap56	C	T	A	C	C	A	G	A	C	G	C	G	A	ADT 12::IRGC 6254-1	0	0	India	India	SAC	XI-2	ind
IRIS_313-10610	Hap-G	Hap56	C	T	A	C	C	A	G	A	C	G	C	G	A	ALAGUSAMBA::IRGC 8944-2	0	0	Sri Lanka	Sri Lanka	IOC	XI-2	ind
IRIS_313-10628	Hap-G	Hap56	C	T	A	C	C	A	G	A	C	G	C	G	A	O. SATIVA::IRGC 10164-2	0	0	India	India	SAC	XI-2	ind
IRIS_313-10640	Hap-G	Hap56	C	T	A	C	C	A	G	A	C	G	C	G	A	SR 26 B::IRGC 10803-2	0	0	India	India	SAC	XI-2	ind
IRIS_313-10662	Hap-G	Hap56	C	T	A	C	C	A	G	A	C	G	C	G	A	KAHATAWEE::IRGC 12004-1	0	0	Sri Lanka	Sri Lanka	IOC	XI-2	ind
IRIS_313-10678	Hap-G	Hap56	C	T	A	C	C	A	G	A	C	G	C	G	A	MAKALIOKA::IRGC 12781-2	0	0	Madagascar	Madagascar	IOC	XI-2	ind
IRIS_313-10721	Hap-G	Hap56	C	T	A	C	C	A	G	A	C	G	C	G	A	HALSUDU HEENATI::IRGC 15599-1	0	0	Sri Lanka	Sri Lanka	IOC	XI-2	ind
IRIS_313-10835	Hap-G	Hap56	C	T	A	C	C	A	G	A	C	G	C	G	A	PERUNEL 0-69-18::IRGC 19581-1	0	0	India	India	SAC	XI-2	ind
IRIS_313-10836	Hap-G	Hap56	C	T	A	C	C	A	G	A	C	G	C	G	A	VELLA PERUVAZHA 0-68-12::IRGC 19588-1	0	0	India	India	SAC	XI-2	ind
IRIS_313-10855	Hap-G	Hap56	C	T	A	C	C	A	G	A	C	G	C	G	A	ARC 10159::IRGC 20754-2	0	0	India	India	SAC	XI-2	ind
IRIS_313-10880	Hap-G	Hap56	C	T	A	C	C	A	G	A	C	G	C	G	A	ARC 12180::IRGC 21965-2	0	0	India	India	SAC	XI-2	ind
IRIS_313-10972	Hap-G	Hap56	C	T	A	C	C	A	G	A	C	G	C	G	A	DUDA MONOR::IRGC 26335-2	0	0	Bangladesh	Bangladesh	SAE	XI-2	ind
IRIS_313-10977	Hap-G	Hap56	C	T	A	C	C	A	G	A	C	G	C	G	A	MATI CHAL::IRGC 26399-2	0	0	Bangladesh	Bangladesh	SAE	XI-2	ind
IRIS_313-10984	Hap-G	Hap56	C	T	A	C	C	A	G	A	C	G	C	G	A	DUDHSAR::IRGC 26609-2	0	0	Bangladesh	Bangladesh	SAE	XI-2	ind
IRIS_313-10985	Hap-G	Hap56	C	T	A	C	C	A	G	A	C	G	C	G	A	GOBOL SAIL (BALAM)::IRGC 26624-2	0	0	Bangladesh	Bangladesh	SAE	XI-2	ind
IRIS_313-10989	Hap-G	Hap56	C	T	A	C	C	A	G	A	C	G	C	G	A	GUTTI AKKULLU::IRGC 26850-2	0	0	India	India	SAC	XI-2	ind
IRIS_313-11041	Hap-G	Hap56	C	T	A	C	C	A	G	A	C	G	C	G	A	POONGAR::IRGC 28611-1	0	0	India	India	SAC	XI-2	ind
IRIS_313-11099	Hap-G	Hap56	C	T	A	C	C	A	G	A	C	G	C	G	A	PECALO::IRGC 30595-2	0	0	Sierra Leone	Sierra Leone	WAF	XI-2	ind
IRIS_313-11113	Hap-G	Hap56	C	T	A	C	C	A	G	A	C	G	C	G	A	KAL SHULI::IRGC 31665-2	0	0	Bangladesh	Bangladesh	SAE	XI-2	ind
IRIS_313-11114	Hap-G	Hap56	C	T	A	C	C	A	G	A	C	G	C	G	A	BIRUI SAIL::IRGC 31745-2	0	0	Bangladesh	Bangladesh	SAE	XI-2	ind
IRIS_313-11115	Hap-G	Hap56	C	T	A	C	C	A	G	A	C	G	C	G	A	KALA MUNA::IRGC 31832-2	0	0	Bangladesh	Bangladesh	SAE	XI-2	ind
IRIS_313-11120	Hap-G	Hap56	C	T	A	C	C	A	G	A	C	G	C	G	A	GURULEY::IRGC 32441-1	0	0	Bhutan	Bhutan	SAE	XI-2	ind
IRIS_313-11203	Hap-G	Hap56	C	T	A	C	C	A	G	A	C	G	C	G	A	GOCHIAGARI::IRGC 37086-2	0	0	Bangladesh	Bangladesh	SAE	XI-2	ind
IRIS_313-11207	Hap-G	Hap56	C	T	A	C	C	A	G	A	C	G	C	G	A	PAIRJAT::IRGC 37252-2	0	0	Bangladesh	Bangladesh	SAE	XI-2	ind
IRIS_313-11209	Hap-G	Hap56	C	T	A	C	C	A	G	A	C	G	C	G	A	VADAI::IRGC 37341-3	0	0	Bangladesh	Bangladesh	SAE	XI-2	ind
IRIS_313-11219	Hap-G	Hap56	C	T	A	C	C	A	G	A	C	G	C	G	A	BLACK 28-564::IRGC 37815-2	0	0	Bangladesh	Bangladesh	SAE	XI-2	ind
IRIS_313-11220	Hap-G	Hap56	C	T	A	C	C	A	G	A	C	G	C	G	A	CHITRAJ 14-134::IRGC 37837-2	0	0	Bangladesh	Bangladesh	SAE	XI-2	ind
IRIS_313-11221	Hap-G	Hap56	C	T	A	C	C	A	G	A	C	G	C	G	A	CYLINDRICAL 30-605::IRGC 37845-2	0	0	Bangladesh	Bangladesh	SAE	XI-2	ind
IRIS_313-11224	Hap-G	Hap56	C	T	A	C	C	A	G	A	C	G	C	G	A	PATNAI 31-679::IRGC 38149-2	0	0	Bangladesh	Bangladesh	SAE	XI-2	ind
IRIS_313-11241	Hap-G	Hap56	C	T	A	C	C	A	G	A	C	G	C	G	A	BR 116-3B-53::IRGC 39559-2	0	0	Bangladesh	Bangladesh	SAE	XI-2	ind
IRIS_313-11242	Hap-G	Hap56	C	T	A	C	C	A	G	A	C	G	C	G	A	OR 117-8::IRGC 39680-2	0	0	India	India	SAC	XI-2	ind
IRIS_313-11282	Hap-G	Hap56	C	T	A	C	C	A	G	A	C	G	C	G	A	ARC 15589::IRGC 42096-2	0	0	India	India	SAC	XI-2	ind
IRIS_313-11267	Hap-G	Hap56	C	T	A	C	C	A	G	A	C	G	C	G	A	ARC 14358::IRGC 41523-2	0	0	India	India	SAC	XI-2	ind
IRIS_313-11285	Hap-G	Hap56	C	T	A	C	C	A	G	A	C	G	C	G	A	ARC 18064::IRGC 42237-1	0	0	India	India	SAC	XI-2	ind
IRIS_313-11339	Hap-G	Hap56	C	T	A	C	C	A	G	A	C	G	C	G	A	MILAGROSA::IRGC 44634-2	0	0	Philippines	Philippines	SER	XI-2	ind
IRIS_313-11351	Hap-G	Hap56	C	T	A	C	C	A	G	A	C	G	C	G	A	BANCHI::IRGC 45055-2	0	0	India	India	SAC	XI-2	ind
IRIS_313-11361	Hap-G	Hap56	C	T	A	C	C	A	G	A	C	G	C	G	A	KALIKALMA::IRGC 45996-2	0	0	India	India	SAC	XI-2	ind
IRIS_313-11368	Hap-G	Hap56	C	T	A	C	C	A	G	A	C	G	C	G	A	PANIKELASH::IRGC 46500-2	0	0	India	India	SAC	XI-2	ind
IRIS_313-11369	Hap-G	Hap56	C	T	A	C	C	A	G	A	C	G	C	G	A	RANACHANDRABHOG::IRGC 46567-2	0	0	India	India	SAC	XI-2	ind
IRIS_313-11370	Hap-G	Hap56	C	T	A	C	C	A	G	A	C	G	C	G	A	SACHI::IRGC 46612-2	0	0	India	India	SAC	XI-2	ind
IRIS_313-11372	Hap-G	Hap56	C	T	A	C	C	A	G	A	C	G	C	G	A	SUFALDHULA::IRGC 46698-2	0	0	India	India	SAC	XI-2	ind
IRIS_313-11407	Hap-G	Hap56	C	T	A	C	C	A	G	A	C	G	C	G	A	BATCHA BHOG (SCENTED)::IRGC 49440-2	0	0	India	India	SAC	XI-2	ind
IRIS_313-11408	Hap-G	Hap56	C	T	A	C	C	A	G	A	C	G	C	G	A	CHITRAKALI::IRGC 49524-2	0	0	India	India	SAC	XI-2	ind
IRIS_313-11409	Hap-G	Hap56	C	T	A	C	C	A	G	A	C	G	C	G	A	CUTTACK 29::IRGC 49573-1	0	0	India	India	SAC	XI-2	ind
IRIS_313-11418	Hap-G	Hap56	C	T	A	C	C	A	G	A	C	G	C	G	A	MATALI::IRGC 49891-2	0	0	India	India	SAC	XI-2	ind
CX160	Hap-G	Hap56	C	T	A	C	C	A	G	A	C	G	C	G	A	W 1263	0	0	India	India	SAC	XI-2	ind
CX98	Hap-G	Hap56	C	T	A	C	C	A	G	A	C	G	C	G	A	Doddabyranella	0	0	India	India	SAC	XI-2	ind
CX99	Hap-G	Hap56	C	T	A	C	C	A	G	A	C	G	C	G	A	Doddi	0	0	India	India	SAC	XI-2	ind
B012	Hap-G	Hap56	C	T	A	C	C	A	G	A	C	G	C	G	A	2037 (Rajahamsal)	0	0	India	India	SAC	XI-2	ind
IRIS_313-11271	Hap-G	Hap56	C	T	A	C	C	A	G	A	C	G	C	G	A	ARC 14737::IRGC 41729-2	0	0	India	India	SAC	XI-2	ind
IRIS_313-11919	Hap-G	Hap56	C	T	A	C	C	A	G	A	C	G	C	G	A	LAKHA KUAR::IRGC 74760-1	0	0	India	India	SAC	XI-2	ind
IRIS_313-12013	Hap-G	Hap56	C	T	A	C	C	A	G	A	C	G	C	G	A	RAUSRR 4::IRGC 79785-1	0	0	India	India	SAC	XI-2	ind
IRIS_313-12278	Hap-G	Hap56	C	T	A	C	C	A	G	A	C	G	C	G	A	MENALAVA::IRGC 97122-3	0	0	Madagascar	Madagascar	IOC	XI-2	ind
IRIS_313-11794	Hap-G	Hap57	T	C	G	C	C	A	G	A	C	G	C	G	A	TSIPALA MENAHAR::IRGC 69979-1	0	0	Madagascar	Madagascar	IOC	XI-2	ind
IRIS_313-11212	Hap-G	Hap60	C	T	A	C	C	C	G	A	C	G	C	G	A	KALOBONA::IRGC 37478-2	0	0	Bangladesh	Bangladesh	SAE	XI-2	ind
IRIS_313-11420	Hap-G	Hap60	C	T	A	C	C	C	G	A	C	G	C	G	A	PISINI::IRGC 50035-2	0	0	India	India	SAC	XI-2	ind
IRIS_313-10102	Hap-G	Hap60	C	T	A	C	C	C	G	A	C	G	C	G	A	KELIRENY::IRGC 78426-1	0	0	Madagascar	Madagascar	IOC	XI-2	ind
IRIS_313-11167	Hap-G	Hap60	C	T	A	C	C	C	G	A	C	G	C	G	A	DUBRAJ::IRGC 34904-1	0	0	India	India	SAC	XI-2	ind
B031	Hap-G	Hap60	C	T	A	C	C	C	G	A	C	G	C	G	A	Ngatsin	0	0	India	India	SAC	XI-2	ind
IRIS_313-11416	Hap-G	Hap60	C	T	A	C	C	C	G	A	C	G	C	G	A	KONAMANI::IRGC 49806-1	0	0	India	India	SAC	XI-2	ind
IRIS_313-11945	Hap-G	Hap62	T	C	G	C	C	C	G	A	C	G	C	G	A	MALIKULI::IRGC 76237-1	0	0	Bangladesh	Bangladesh	SAE	XI-2	ind
IRIS_313-8731	Hap-G	Hap66	T	C	G	T	C	C	G	A	C	G	C	G	A	NIBARI::IRGC 67742-1	0	0	India	India	SAC	XI-2	ind
IRIS_313-8757	Hap-G	Hap66	T	C	G	T	C	C	G	A	C	G	C	G	A	NIRGUNI::IRGC 61127-1	0	0	India	India	SAC	XI-2	ind
IRIS_313-8968	Hap-G	Hap66	T	C	G	T	C	C	G	A	C	G	C	G	A	KALU ILANKALAYAN::IRGC 36270-1	0	0	Sri Lanka	Sri Lanka	IOC	XI-2	ind
IRIS_313-9936	Hap-G	Hap66	T	C	G	T	C	C	G	A	C	G	C	G	A	SITHAIYAN KOTTAI SAMBA::IRGC 50155-1	0	0	Sri Lanka	Sri Lanka	IOC	XI-2	ind
IRIS_313-11597	Hap-G	Hap66	T	C	G	T	C	C	G	A	C	G	C	G	A	BHATA PYAGI::IRGC 60895-1	0	0	India	India	SAC	XI-2	ind
IRIS_313-11600	Hap-G	Hap66	T	C	G	T	C	C	G	A	C	G	C	G	A	KOTODESHI::IRGC 60982-1	0	0	India	India	SAC	XI-2	ind
IRIS_313-11606	Hap-G	Hap66	T	C	G	T	C	C	G	A	C	G	C	G	A	BOKDEL::IRGC 61085-1	0	0	India	India	SAC	XI-2	ind
IRIS_313-11640	Hap-G	Hap66	T	C	G	T	C	C	G	A	C	G	C	G	A	NCS 458::IRGC 62290-1	0	0	India	India	SAC	XI-2	ind
IRIS_313-11641	Hap-G	Hap66	T	C	G	T	C	C	G	A	C	G	C	G	A	NCS 477::IRGC 62299-1	0	0	India	India	SAC	XI-2	ind
IRIS_313-11646	Hap-G	Hap66	T	C	G	T	C	C	G	A	C	G	C	G	A	NCS 771 A::IRGC 62483-1	0	0	India	India	SAC	XI-2	ind
IRIS_313-11294	Hap-G	Hap66	T	C	G	T	C	C	G	A	C	G	C	G	A	ARC 11245::IRGC 42651-2	0	0	India	India	SAC	XI-2	ind
IRIS_313-11308	Hap-G	Hap66	T	C	G	T	C	C	G	A	C	G	C	G	A	ARC 15403::IRGC 43183-2	0	0	India	India	SAC	XI-2	ind
IRIS_313-11363	Hap-G	Hap66	T	C	G	T	C	C	G	A	C	G	C	G	A	KHEJURTHUPI::IRGC 46137-2	0	0	India	India	SAC	XI-2	ind
IRIS_313-11404	Hap-G	Hap66	T	C	G	T	C	C	G	A	C	G	C	G	A	AMON 4::IRGC 49375-2	0	0	Bangladesh	Bangladesh	SAE	XI-2	ind
CX155	Hap-G	Hap66	T	C	G	T	C	C	G	A	C	G	C	G	A	Madhukar	0	0	India	India	SAC	XI-2	ind
IRIS_313-11918	Hap-G	Hap66	T	C	G	T	C	C	G	A	C	G	C	G	A	DILBAKSH::IRGC 74738-1	0	0	India	India	SAC	XI-2	ind
IRIS_313-9825	Hap-G	Hap66	T	C	G	T	C	C	G	A	C	G	C	G	A	MOCHICA::IRGC 11070-1	0	0	Peru	Peru	SAM	XI-2	ind
IRIS_313-12142	Hap-G	Hap56	C	T	A	C	C	A	G	A	C	G	C	G	A	ATT CHHMOUS::IRGC 87030-1	0	0	Cambodia	Cambodia	SEA	XI-3	ind
IRIS_313-11838	Hap-G	Hap56	C	T	A	C	C	A	G	A	C	G	C	G	A	LEUM DERN::IRGC 71288-1	0	0	Thailand	Thailand	SEA	XI-3	ind
IRIS_313-11687	Hap-G	Hap66	T	C	G	T	C	C	G	A	C	G	C	G	A	SA GAE::IRGC 64613-1	0	0	Thailand	Thailand	SEA	XI-3	ind
IRIS_313-9019	Hap-G	Hap56	C	T	A	C	C	A	G	A	C	G	C	G	A	KAM PAI::IRGC 78245-1	0	0	Thailand	Thailand	SEA	XI-3	ind
IRIS_313-9302	Hap-G	Hap56	C	T	A	C	C	A	G	A	C	G	C	G	A	GAM PAI 30-12-15::IRGC 831-1	0	0	Thailand	Thailand	SEA	XI-3	ind
IRIS_313-8722	Hap-G	Hap56	C	T	A	C	C	A	G	A	C	G	C	G	A	HAWM TOONG::IRGC 48007-1	0	0	Thailand	Thailand	SEA	XI-3	ind
IRIS_313-9062	Hap-G	Hap56	C	T	A	C	C	A	G	A	C	G	C	G	A	MAE MAI LUD NI::IRGC 66065-1	0	0	Thailand	Thailand	SEA	XI-3	ind
IRIS_313-11686	Hap-G	Hap56	C	T	A	C	C	A	G	A	C	G	C	G	A	QUAHNG LUANG::IRGC 64609-2	0	0	Thailand	Thailand	SEA	XI-3	ind
IRIS_313-11710	Hap-G	Hap56	C	T	A	C	C	A	G	A	C	G	C	G	A	LEUANG MAI::IRGC 66019-2	0	0	Thailand	Thailand	SEA	XI-3	ind
IRIS_313-11711	Hap-G	Hap56	C	T	A	C	C	A	G	A	C	G	C	G	A	RAI MAHK MEUANG::IRGC 66154-1	0	0	Thailand	Thailand	SEA	XI-3	ind
IRIS_313-11720	Hap-G	Hap56	C	T	A	C	C	A	G	A	C	G	C	G	A	DAW 85::IRGC 66704-1	0	0	Thailand	Thailand	SEA	XI-3	ind
IRIS_313-11841	Hap-G	Hap56	C	T	A	C	C	A	G	A	C	G	C	G	A	NIAW NARAI::IRGC 71353-1	0	0	Thailand	Thailand	SEA	XI-3	ind
IRIS_313-12229	Hap-G	Hap56	C	T	A	C	C	A	G	A	C	G	C	G	A	TAM::IRGC 92253-1	0	0	Lao People's Democratic Republic	Lao People's Democratic Republic	SEA	XI-3	ind
IRIS_313-11393	Hap-G	Hap56	C	T	A	C	C	A	G	A	C	G	C	G	A	SAWNG RUANG::IRGC 48458-2	0	0	Thailand	Thailand	SEA	XI-3	ind
IRIS_313-11387	Hap-G	Hap66	T	C	G	T	C	C	G	A	C	G	C	G	A	SAHM RUANG NAK::IRGC 47818-1	0	0	Thailand	Thailand	SEA	XI-3	ind
IRIS_313-10943	Hap-G	Hap76	C	T	A	C	C	C	G	A	C	G	C	C	G	PADI BENOT::IRGC 24757-2	0	0	Indonesia	Indonesia	SER	XI-3	ind
IRIS_313-11043	Hap-G	Hap76	C	T	A	C	C	C	G	A	C	G	C	C	G	BENGKA KERSEK::IRGC 28666-1	0	0	Malaysia	Malaysia	SER	XI-3	ind
IRIS_313-8292	Hap-G	Hap79	T	C	G	T	C	C	G	A	C	G	C	C	G	CARREON::IRGC 32575-1	0	0	Philippines	Philippines	SER	XI-3	ind
IRIS_313-9575	Hap-G	Hap79	T	C	G	T	C	C	G	A	C	G	C	C	G	MAE YEU::IRGC 64509-1	0	0	Thailand	Thailand	SEA	XI-3	ind
IRIS_313-8316	Hap-G	Hap79	T	C	G	T	C	C	G	A	C	G	C	C	G	RADIN PAHANG::IRGC 14487-1	0	0	Malaysia	Malaysia	SER	XI-3	ind
IRIS_313-8474	Hap-G	Hap79	T	C	G	T	C	C	G	A	C	G	C	C	G	PAH WEAN::IRGC 78276-1	0	0	Thailand	Thailand	SEA	XI-3	ind
IRIS_313-8485	Hap-G	Hap79	T	C	G	T	C	C	G	A	C	G	C	C	G	NAM SA GUI 19::IRGC 11462-1	0	0	Thailand	Thailand	SEA	XI-3	ind
IRIS_313-8536	Hap-G	Hap79	T	C	G	T	C	C	G	A	C	G	C	C	G	NG KARAN DE::IRGC 43489-1	0	0	Indonesia	Indonesia	SER	XI-3	ind
IRIS_313-8674	Hap-G	Hap79	T	C	G	T	C	C	G	A	C	G	C	C	G	HAWM KRUA::IRGC 64333-1	0	0	Thailand	Thailand	SEA	XI-3	ind
IRIS_313-8679	Hap-G	Hap79	T	C	G	T	C	C	G	A	C	G	C	C	G	JAO LEUANG::IRGC 65866-1	0	0	Thailand	Thailand	SEA	XI-3	ind
IRIS_313-8697	Hap-G	Hap79	T	C	G	T	C	C	G	A	C	G	C	C	G	YEBAWYIN::IRGC 33885-1	0	0	Myanmar	Myanmar	SEA	XI-3	ind
IRIS_313-8744	Hap-G	Hap79	T	C	G	T	C	C	G	A	C	G	C	C	G	REMOL::IRGC 18624-1	0	0	Indonesia	Indonesia	SER	XI-3	ind
IRIS_313-8895	Hap-G	Hap79	T	C	G	T	C	C	G	A	C	G	C	C	G	LEUANG DAM::IRGC 78267-1	0	0	Thailand	Thailand	SEA	XI-3	ind
IRIS_313-8948	Hap-G	Hap79	T	C	G	T	C	C	G	A	C	G	C	C	G	BUCAYAB::IRGC 44357-1	0	0	Philippines	Philippines	SER	XI-3	ind
IRIS_313-8956	Hap-G	Hap79	T	C	G	T	C	C	G	A	C	G	C	C	G	RADEN KARAMUNTING::IRGC 20098-1	0	0	Indonesia	Indonesia	SER	XI-3	ind
IRIS_313-9020	Hap-G	Hap79	T	C	G	T	C	C	G	A	C	G	C	C	G	LEUANG CHAIYAPHUM::IRGC 78266-1	0	0	Thailand	Thailand	SEA	XI-3	ind
IRIS_313-9070	Hap-G	Hap79	T	C	G	T	C	C	G	A	C	G	C	C	G	KONTOL 86::IRGC 14281-1	0	0	Malaysia	Malaysia	SER	XI-3	ind
IRIS_313-9115	Hap-G	Hap79	T	C	G	T	C	C	G	A	C	G	C	C	G	LEUANG YAI 29-12-2::IRGC 881-1	0	0	Thailand	Thailand	SEA	XI-3	ind
IRIS_313-9116	Hap-G	Hap79	T	C	G	T	C	C	G	A	C	G	C	C	G	LEUANG YAI 2 B 72::IRGC 882-1	0	0	Thailand	Thailand	SEA	XI-3	ind
IRIS_313-9119	Hap-G	Hap79	T	C	G	T	C	C	G	A	C	G	C	C	G	LEUANG YAI 29-12-46::IRGC 24397-1	0	0	Thailand	Thailand	SEA	XI-3	ind
IRIS_313-9197	Hap-G	Hap79	T	C	G	T	C	C	G	A	C	G	C	C	G	GABAHSI RASAKI C 90::IRGC 49647-1	0	0	India	India	SAC	XI-3	ind
IRIS_313-9210	Hap-G	Hap79	T	C	G	T	C	C	G	A	C	G	C	C	G	KUATEK::IRGC 14285-1	0	0	Malaysia	Malaysia	SER	XI-3	ind
IRIS_313-9281	Hap-G	Hap79	T	C	G	T	C	C	G	A	C	G	C	C	G	KHAO KAI::IRGC 78251-1	0	0	Thailand	Thailand	SEA	XI-3	ind
IRIS_313-9357	Hap-G	Hap79	T	C	G	T	C	C	G	A	C	G	C	C	G	HAM 48::IRGC 29740-1	0	0	Thailand	Thailand	SEA	XI-3	ind
IRIS_313-9415	Hap-G	Hap79	T	C	G	T	C	C	G	A	C	G	C	C	G	PAHK NOK GAEW::IRGC 64572-1	0	0	Thailand	Thailand	SEA	XI-3	ind
IRIS_313-9590	Hap-G	Hap79	T	C	G	T	C	C	G	A	C	G	C	C	G	KETAN SERANG::IRGC 14615-1	0	0	Indonesia	Indonesia	SER	XI-3	ind
IRIS_313-9637	Hap-G	Hap79	T	C	G	T	C	C	G	A	C	G	C	C	G	BONG BOI::IRGC 32094-1	0	0	Viet Nam	Viet Nam	SEA	XI-3	ind
IRIS_313-9898	Hap-G	Hap79	T	C	G	T	C	C	G	A	C	G	C	C	G	QUERO ASSAN::IRGC 28860-1	0	0	Portugal	Portugal	EUR	XI-3	ind
IRIS_313-10134	Hap-G	Hap79	T	C	G	T	C	C	G	A	C	G	C	C	G	PIN GAEW 56::IRGC 7887-1	0	0	Thailand	Thailand	SEA	XI-3	ind
IRIS_313-10147	Hap-G	Hap79	T	C	G	T	C	C	G	A	C	G	C	C	G	RD 19::IRGC 39174-1	0	0	Thailand	Thailand	SEA	XI-3	ind
IRIS_313-8567	Hap-G	Hap79	T	C	G	T	C	C	G	A	C	G	C	C	G	SINERBESA::IRGC 38711-1	0	0	Philippines	Philippines	SER	XI-3	ind
IRIS_313-8723	Hap-G	Hap79	T	C	G	T	C	C	G	A	C	G	C	C	G	KUTAI PAYA::IRGC 19528-1	0	0	Malaysia	Malaysia	SER	XI-3	ind
IRIS_313-9160	Hap-G	Hap79	T	C	G	T	C	C	G	A	C	G	C	C	G	THIERNO BANDE::IRGC 16009-1	0	0	Senegal	Senegal	WAF	XI-3	ind
IRIS_313-9273	Hap-G	Hap79	T	C	G	T	C	C	G	A	C	G	C	C	G	RADEN SAWO 1::IRGC 57578-1	0	0	Indonesia	Indonesia	SER	XI-3	ind
IRIS_313-9342	Hap-G	Hap79	T	C	G	T	C	C	G	A	C	G	C	C	G	LUA CHAN HUONG::IRGC 16800-1	0	0	Viet Nam	Viet Nam	SEA	XI-3	ind
IRIS_313-9582	Hap-G	Hap79	T	C	G	T	C	C	G	A	C	G	C	C	G	SADOK::IRGC 13334-1	0	0	Malaysia	Malaysia	SER	XI-3	ind
IRIS_313-10109	Hap-G	Hap79	T	C	G	T	C	C	G	A	C	G	C	C	G	EX EBOKOZURU::IRGC 79912-1	0	0	Nigeria	Nigeria	WAF	XI-3	ind
IRIS_313-8457	Hap-G	Hap79	T	C	G	T	C	C	G	A	C	G	C	C	G	SARA::IRGC 66631-1	0	0	Indonesia	Indonesia	SER	XI-3	ind
IRIS_313-8557	Hap-G	Hap79	T	C	G	T	C	C	G	A	C	G	C	C	G	SERENDAH SUNGAI DUA 25::IRGC 13892-1	0	0	Malaysia	Malaysia	SER	XI-3	ind
IRIS_313-8571	Hap-G	Hap79	T	C	G	T	C	C	G	A	C	G	C	C	G	ES 21::IRGC 56171-1	0	0	Tanzania	Tanzania	EAF	XI-3	ind
IRIS_313-8591	Hap-G	Hap79	T	C	G	T	C	C	G	A	C	G	C	C	G	SIAM ER 32::IRGC 13917-1	0	0	Malaysia	Malaysia	SER	XI-3	ind
IRIS_313-8643	Hap-G	Hap79	T	C	G	T	C	C	G	A	C	G	C	C	G	DAJA::IRGC 17440-1	0	0	Indonesia	Indonesia	SER	XI-3	ind
IRIS_313-8702	Hap-G	Hap79	T	C	G	T	C	C	G	A	C	G	C	C	G	KHAO PRAHJIN::IRGC 64420-1	0	0	Thailand	Thailand	SEA	XI-3	ind
IRIS_313-8713	Hap-G	Hap79	T	C	G	T	C	C	G	A	C	G	C	C	G	NELI::IRGC 66603-1	0	0	Indonesia	Indonesia	SER	XI-3	ind
IRIS_313-8781	Hap-G	Hap79	T	C	G	T	C	C	G	A	C	G	C	C	G	TAPANG::IRGC 13361-1	0	0	Malaysia	Malaysia	SER	XI-3	ind
IRIS_313-8785	Hap-G	Hap79	T	C	G	T	C	C	G	A	C	G	C	C	G	LEUANG AWN::IRGC 48257-1	0	0	Thailand	Thailand	SEA	XI-3	ind
IRIS_313-8831	Hap-G	Hap79	T	C	G	T	C	C	G	A	C	G	C	C	G	KETAN KUNANG KUNENG::IRGC 48730-1	0	0	Indonesia	Indonesia	SER	XI-3	ind
IRIS_313-9117	Hap-G	Hap79	T	C	G	T	C	C	G	A	C	G	C	C	G	BAJAR KUNING PAHIT::IRGC 17186-1	0	0	Indonesia	Indonesia	SER	XI-3	ind
IRIS_313-9131	Hap-G	Hap79	T	C	G	T	C	C	G	A	C	G	C	C	G	DOC PHUNG D 12::IRGC 10234-2	0	0	Viet Nam	Viet Nam	SEA	XI-3	ind
IRIS_313-9188	Hap-G	Hap79	T	C	G	T	C	C	G	A	C	G	C	C	G	TUMBA::IRGC 66681-1	0	0	Indonesia	Indonesia	SER	XI-3	ind
IRIS_313-9288	Hap-G	Hap79	T	C	G	T	C	C	G	A	C	G	C	C	G	TONG MAH::IRGC 65577-1	0	0	Thailand	Thailand	SEA	XI-3	ind
IRIS_313-9329	Hap-G	Hap79	T	C	G	T	C	C	G	A	C	G	C	C	G	KERITING TINGGI::IRGC 19972-1	0	0	Indonesia	Indonesia	SER	XI-3	ind
IRIS_313-9694	Hap-G	Hap79	T	C	G	T	C	C	G	A	C	G	C	C	G	UNGGUL::IRGC 71644-1	0	0	Malaysia	Malaysia	SER	XI-3	ind
IRIS_313-9699	Hap-G	Hap79	T	C	G	T	C	C	G	A	C	G	C	C	G	SERAUP 27::IRGC 1-1	0	0	Malaysia	Malaysia	SER	XI-3	ind
IRIS_313-7620	Hap-G	Hap79	T	C	G	T	C	C	G	A	C	G	C	C	G	GAMBIAKA::GERVEX 7920-C1	0	0	Burkina Faso	Burkina Faso	WAF	XI-3	ind
IRIS_313-11472	Hap-G	Hap79	T	C	G	T	C	C	G	A	C	G	C	C	G	BANGBANG::IRGC 53131-1	0	0	Philippines	Philippines	SER	XI-3	ind
IRIS_313-11485	Hap-G	Hap79	T	C	G	T	C	C	G	A	C	G	C	C	G	RAMINAD (GERMAN)::IRGC 53058-1	0	0	Philippines	Philippines	SER	XI-3	ind
IRIS_313-11528	Hap-G	Hap79	T	C	G	T	C	C	G	A	C	G	C	C	G	ZO::IRGC 56914-1	0	0	Cote d'Ivoire	Cote d'Ivoire	WAF	XI-3	ind
IRIS_313-11530	Hap-G	Hap79	T	C	G	T	C	C	G	A	C	G	C	C	G	JAO KHAO::IRGC 57046-1	0	0	Thailand	Thailand	SEA	XI-3	ind
IRIS_313-11535	Hap-G	Hap79	T	C	G	T	C	C	G	A	C	G	C	C	G	PAH DI MI RAHK::IRGC 57398-1	0	0	Thailand	Thailand	SEA	XI-3	ind
IRIS_313-11543	Hap-G	Hap79	T	C	G	T	C	C	G	A	C	G	C	C	G	KYUN TAW SEIN::IRGC 58072-1	0	0	Myanmar	Myanmar	SEA	XI-3	ind
IRIS_313-11554	Hap-G	Hap79	T	C	G	T	C	C	G	A	C	G	C	C	G	PA RABICHINA::IRGC 58609-1	0	0	Sierra Leone	Sierra Leone	WAF	XI-3	ind
IRIS_313-11615	Hap-G	Hap79	T	C	G	T	C	C	G	A	C	G	C	C	G	MANARE (PHOM)::IRGC 61437-1	0	0	Guinea	Guinea	WAF	XI-3	ind
IRIS_313-11674	Hap-G	Hap79	T	C	G	T	C	C	G	A	C	G	C	C	G	BEUA KAE::IRGC 64221-1	0	0	Thailand	Thailand	SEA	XI-3	ind
IRIS_313-11679	Hap-G	Hap79	T	C	G	T	C	C	G	A	C	G	C	C	G	GASET BOW::IRGC 64316-1	0	0	Thailand	Thailand	SEA	XI-3	ind
IRIS_313-11684	Hap-G	Hap79	T	C	G	T	C	C	G	A	C	G	C	C	G	OB CHUEY::IRGC 64568-1	0	0	Thailand	Thailand	SEA	XI-3	ind
IRIS_313-11688	Hap-G	Hap79	T	C	G	T	C	C	G	A	C	G	C	C	G	SIA MOO::IRGC 64629-1	0	0	Thailand	Thailand	SEA	XI-3	ind
IRIS_313-11708	Hap-G	Hap79	T	C	G	T	C	C	G	A	C	G	C	C	G	KHAO YAI GUANG::IRGC 65972-1	0	0	Thailand	Thailand	SEA	XI-3	ind
IRIS_313-11709	Hap-G	Hap79	T	C	G	T	C	C	G	A	C	G	C	C	G	LEUANG KHAJAWN::IRGC 66014-1	0	0	Thailand	Thailand	SEA	XI-3	ind
IRIS_313-11713	Hap-G	Hap79	T	C	G	T	C	C	G	A	C	G	C	C	G	ITA 245::IRGC 66288-1	0	0	Nigeria	Nigeria	WAF	XI-3	ind
IRIS_313-11716	Hap-G	Hap79	T	C	G	T	C	C	G	A	C	G	C	C	G	SOSSOKA::IRGC 66478-1	0	0	Guinea	Guinea	WAF	XI-3	ind
IRIS_313-11724	Hap-G	Hap79	T	C	G	T	C	C	G	A	C	G	C	C	G	KONYAN::IRGC 66931-1	0	0	Guinea	Guinea	WAF	XI-3	ind
IRIS_313-11728	Hap-G	Hap79	T	C	G	T	C	C	G	A	C	G	C	C	G	LUO SI ZHAN::IRGC 67211-1	0	0	China	China	EAS	XI-3	ind
IRIS_313-11757	Hap-G	Hap79	T	C	G	T	C	C	G	A	C	G	C	C	G	BORIZINA 640::IRGC 68382-1	0	0	Madagascar	Madagascar	IOC	XI-3	ind
IRIS_313-11704	Hap-G	Hap79	T	C	G	T	C	C	G	A	C	G	C	C	G	BAHN DAENG::IRGC 65771-1	0	0	Thailand	Thailand	SEA	XI-3	ind
IRIS_313-11773	Hap-G	Hap79	T	C	G	T	C	C	G	A	C	G	C	C	G	AUS 78-125::IRGC 69464-1	0	0	Gambia	Gambia	WAF	XI-3	ind
IRIS_313-11780	Hap-G	Hap79	T	C	G	T	C	C	G	A	C	G	C	C	G	KILOMBERO::IRGC 69698-1	0	0	Tanzania	Tanzania	EAF	XI-3	ind
IRIS_313-11785	Hap-G	Hap79	T	C	G	T	C	C	G	A	C	G	C	C	G	MOSHI::IRGC 69737-1	0	0	Tanzania	Tanzania	EAF	XI-3	ind
IRIS_313-11810	Hap-G	Hap79	T	C	G	T	C	C	G	A	C	G	C	C	G	PULURE::IRGC 70647-1	0	0	Kenya	Kenya	EAF	XI-3	ind
IRIS_313-11819	Hap-G	Hap79	T	C	G	T	C	C	G	A	C	G	C	C	G	PADINTHUMA::IRGC 70762-2	0	0	Myanmar	Myanmar	SEA	XI-3	ind
IRIS_313-11820	Hap-G	Hap79	T	C	G	T	C	C	G	A	C	G	C	C	G	PAKISTANHMWE::IRGC 70763-1	0	0	Myanmar	Myanmar	SEA	XI-3	ind
IRIS_313-11833	Hap-G	Hap79	T	C	G	T	C	C	G	A	C	G	C	C	G	BOO MAE::IRGC 71058-1	0	0	Thailand	Thailand	SEA	XI-3	ind
IRIS_313-11836	Hap-G	Hap79	T	C	G	T	C	C	G	A	C	G	C	C	G	KHAO KO RAOH::IRGC 71208-1	0	0	Thailand	Thailand	SEA	XI-3	ind
IRIS_313-11837	Hap-G	Hap79	T	C	G	T	C	C	G	A	C	G	C	C	G	KHAO NAHNG PRUNG::IRGC 71220-1	0	0	Thailand	Thailand	SEA	XI-3	ind
IRIS_313-11839	Hap-G	Hap79	T	C	G	T	C	C	G	A	C	G	C	C	G	MUAY::IRGC 71318-1	0	0	Thailand	Thailand	SEA	XI-3	ind
IRIS_313-11843	Hap-G	Hap79	T	C	G	T	C	C	G	A	C	G	C	C	G	PAN DAWK MAHK::IRGC 71380-1	0	0	Thailand	Thailand	SEA	XI-3	ind
IRIS_313-11844	Hap-G	Hap79	T	C	G	T	C	C	G	A	C	G	C	C	G	PUEY TAW::IRGC 71405-1	0	0	Thailand	Thailand	SEA	XI-3	ind
IRIS_313-11848	Hap-G	Hap79	T	C	G	T	C	C	G	A	C	G	C	C	G	PULUT BURUNG::IRGC 71655-1	0	0	Malaysia	Malaysia	SER	XI-3	ind
IRIS_313-11849	Hap-G	Hap79	T	C	G	T	C	C	G	A	C	G	C	C	G	PULUT SELEMYAM::IRGC 71820-1	0	0	Malaysia	Malaysia	SER	XI-3	ind
IRIS_313-11850	Hap-G	Hap79	T	C	G	T	C	C	G	A	C	G	C	C	G	SESAT JADI::IRGC 71834-1	0	0	Malaysia	Malaysia	SER	XI-3	ind
IRIS_313-11895	Hap-G	Hap79	T	C	G	T	C	C	G	A	C	G	C	C	G	BA TUC RAN::IRGC 73239-1	0	0	Viet Nam	Viet Nam	SEA	XI-3	ind
IRIS_313-11896	Hap-G	Hap79	T	C	G	T	C	C	G	A	C	G	C	C	G	CA HIM::IRGC 73246-1	0	0	Viet Nam	Viet Nam	SEA	XI-3	ind
IRIS_313-11901	Hap-G	Hap79	T	C	G	T	C	C	G	A	C	G	C	C	G	TI NGI::IRGC 73620-1	0	0	Thailand	Thailand	SEA	XI-3	ind
IRIS_313-11927	Hap-G	Hap79	T	C	G	T	C	C	G	A	C	G	C	C	G	YAH TOW::IRGC 75191-1	0	0	Thailand	Thailand	SEA	XI-3	ind
IRIS_313-11935	Hap-G	Hap79	T	C	G	T	C	C	G	A	C	G	C	C	G	KONG KHSACH BANG KATT::IRGC 75350-1	0	0	Cambodia	Cambodia	SEA	XI-3	ind
IRIS_313-11936	Hap-G	Hap79	T	C	G	T	C	C	G	A	C	G	C	C	G	NEANG MINH TONN::IRGC 75366-2	0	0	Cambodia	Cambodia	SEA	XI-3	ind
IRIS_313-11939	Hap-G	Hap79	T	C	G	T	C	C	G	A	C	G	C	C	G	KAMPTI::IRGC 75626-1	0	0	Burkina Faso	Burkina Faso	WAF	XI-3	ind
IRIS_313-11959	Hap-G	Hap79	T	C	G	T	C	C	G	A	C	G	C	C	G	KAGIOS PUTI::IRGC 76965-3	0	0	Philippines	Philippines	SER	XI-3	ind
IRIS_313-11961	Hap-G	Hap79	T	C	G	T	C	C	G	A	C	G	C	C	G	IN TOK::IRGC 77071-1	0	0	Thailand	Thailand	SEA	XI-3	ind
IRIS_313-11976	Hap-G	Hap79	T	C	G	T	C	C	G	A	C	G	C	C	G	PA MATIS::IRGC 77811-1	0	0	Sierra Leone	Sierra Leone	WAF	XI-3	ind
IRIS_313-11989	Hap-G	Hap79	T	C	G	T	C	C	G	A	C	G	C	C	G	TAMBAS JANGKOK::IRGC 78724-1	0	0	Brunei Darussalam	Brunei Darussalam	SER	XI-3	ind
IRIS_313-11991	Hap-G	Hap79	T	C	G	T	C	C	G	A	C	G	C	C	G	CHON::IRGC 78776-1	0	0	Lao People's Democratic Republic	Lao People's Democratic Republic	SEA	XI-3	ind
IRIS_313-11992	Hap-G	Hap79	T	C	G	T	C	C	G	A	C	G	C	C	G	CHAO LAO SOUNG::IRGC 78799-1	0	0	Lao People's Democratic Republic	Lao People's Democratic Republic	SEA	XI-3	ind
IRIS_313-11996	Hap-G	Hap79	T	C	G	T	C	C	G	A	C	G	C	C	G	TUI (KIDAYAN)::IRGC 79058-1	0	0	Philippines	Philippines	SER	XI-3	ind
IRIS_313-11997	Hap-G	Hap79	T	C	G	T	C	C	G	A	C	G	C	C	G	BARUM::IRGC 79108-1	0	0	Cambodia	Cambodia	SEA	XI-3	ind
IRIS_313-11998	Hap-G	Hap79	T	C	G	T	C	C	G	A	C	G	C	C	G	DAMNOEUB KAUN KHMOM::IRGC 79159-1	0	0	Cambodia	Cambodia	SEA	XI-3	ind
IRIS_313-12000	Hap-G	Hap79	T	C	G	T	C	C	G	A	C	G	C	C	G	LAANG::IRGC 79258-1	0	0	Cambodia	Cambodia	SEA	XI-3	ind
IRIS_313-12037	Hap-G	Hap79	T	C	G	T	C	C	G	A	C	G	C	C	G	KHMAO KDET::IRGC 81278-1	0	0	Cambodia	Cambodia	SEA	XI-3	ind
IRIS_313-12038	Hap-G	Hap79	T	C	G	T	C	C	G	A	C	G	C	C	G	MUOY KUM::IRGC 81314-1	0	0	Cambodia	Cambodia	SEA	XI-3	ind
IRIS_313-12039	Hap-G	Hap79	T	C	G	T	C	C	G	A	C	G	C	C	G	NEANG AN::IRGC 81315-1	0	0	Cambodia	Cambodia	SEA	XI-3	ind
IRIS_313-12040	Hap-G	Hap79	T	C	G	T	C	C	G	A	C	G	C	C	G	NEANG LAU::IRGC 81328-1	0	0	Cambodia	Cambodia	SEA	XI-3	ind
IRIS_313-12041	Hap-G	Hap79	T	C	G	T	C	C	G	A	C	G	C	C	G	NOU::IRGC 81352-1	0	0	Cambodia	Cambodia	SEA	XI-3	ind
IRIS_313-12042	Hap-G	Hap79	T	C	G	T	C	C	G	A	C	G	C	C	G	PHCAR KABAS::IRGC 81357-1	0	0	Cambodia	Cambodia	SEA	XI-3	ind
IRIS_313-12043	Hap-G	Hap79	T	C	G	T	C	C	G	A	C	G	C	C	G	SAMBOK ANGKRANG::IRGC 81375-1	0	0	Cambodia	Cambodia	SEA	XI-3	ind
IRIS_313-12044	Hap-G	Hap79	T	C	G	T	C	C	G	A	C	G	C	C	G	SAR SIEM::IRGC 81386-2	0	0	Cambodia	Cambodia	SEA	XI-3	ind
IRIS_313-12058	Hap-G	Hap79	T	C	G	T	C	C	G	A	C	G	C	C	G	KUL REUSEI::IRGC 82308-1	0	0	Cambodia	Cambodia	SEA	XI-3	ind
IRIS_313-12066	Hap-G	Hap79	T	C	G	T	C	C	G	A	C	G	C	C	G	MARAMAY::IRGC 82628-1	0	0	Philippines	Philippines	SER	XI-3	ind
IRIS_313-12097	Hap-G	Hap79	T	C	G	T	C	C	G	A	C	G	C	C	G	NEANG MINH::IRGC 83897-3	0	0	Cambodia	Cambodia	SEA	XI-3	ind
IRIS_313-12101	Hap-G	Hap79	T	C	G	T	C	C	G	A	C	G	C	C	G	SAMRONG 2::IRGC 83951-1	0	0	Cambodia	Cambodia	SEA	XI-3	ind
IRIS_313-12102	Hap-G	Hap79	T	C	G	T	C	C	G	A	C	G	C	C	G	SOK SOV::IRGC 83966-1	0	0	Cambodia	Cambodia	SEA	XI-3	ind
IRIS_313-12109	Hap-G	Hap79	T	C	G	T	C	C	G	A	C	G	C	C	G	ARITH::IRGC 84347-2	0	0	Cambodia	Cambodia	SEA	XI-3	ind
IRIS_313-12121	Hap-G	Hap79	T	C	G	T	C	C	G	A	C	G	C	C	G	CHA LIENG::IRGC 84920-1	0	0	Lao People's Democratic Republic	Lao People's Democratic Republic	SEA	XI-3	ind
IRIS_313-12127	Hap-G	Hap79	T	C	G	T	C	C	G	A	C	G	C	C	G	INPONG::IRGC 85524-1	0	0	Lao People's Democratic Republic	Lao People's Democratic Republic	SEA	XI-3	ind
IRIS_313-12131	Hap-G	Hap79	T	C	G	T	C	C	G	A	C	G	C	C	G	LG 944::IRGC 86000-1	0	0	Lao People's Democratic Republic	Lao People's Democratic Republic	SEA	XI-3	ind
IRIS_313-12079	Hap-G	Hap79	T	C	G	T	C	C	G	A	C	G	C	C	G	KASHMIRI::IRGC 83002-1	0	0	Pakistan	Pakistan	SAW	XI-3	ind
IRIS_313-12143	Hap-G	Hap79	T	C	G	T	C	C	G	A	C	G	C	C	G	SRAU KHGNAERNG::IRGC 87073-1	0	0	Cambodia	Cambodia	SEA	XI-3	ind
IRIS_313-12148	Hap-G	Hap79	T	C	G	T	C	C	G	A	C	G	C	C	G	ARN'-SAR THNGORN'::IRGC 87205-1	0	0	Cambodia	Cambodia	SEA	XI-3	ind
IRIS_313-12080	Hap-G	Hap79	T	C	G	T	C	C	G	A	C	G	C	C	G	KA GIL::IRGC 83029-1	0	0	Philippines	Philippines	SER	XI-3	ind
IRIS_313-12152	Hap-G	Hap79	T	C	G	T	C	C	G	A	C	G	C	C	G	DAMM NOEB THNGORN'::IRGC 87428-1	0	0	Cambodia	Cambodia	SEA	XI-3	ind
IRIS_313-12161	Hap-G	Hap79	T	C	G	T	C	C	G	A	C	G	C	C	G	PA PHA EA::IRGC 87751-1	0	0	Cambodia	Cambodia	SEA	XI-3	ind
IRIS_313-12081	Hap-G	Hap79	T	C	G	T	C	C	G	A	C	G	C	C	G	1146::IRGC 83068-1	0	0	Philippines	Philippines	SER	XI-3	ind
IRIS_313-12188	Hap-G	Hap79	T	C	G	T	C	C	G	A	C	G	C	C	G	CHAO DO::IRGC 89430-1	0	0	Lao People's Democratic Republic	Lao People's Democratic Republic	SEA	XI-3	ind
IRIS_313-12225	Hap-G	Hap79	T	C	G	T	C	C	G	A	C	G	C	C	G	PA LAT NGAN::IRGC 91983-1	0	0	Lao People's Democratic Republic	Lao People's Democratic Republic	SEA	XI-3	ind
IRIS_313-12231	Hap-G	Hap79	T	C	G	T	C	C	G	A	C	G	C	C	G	TOUN::IRGC 92291-2	0	0	Lao People's Democratic Republic	Lao People's Democratic Republic	SEA	XI-3	ind
[truncated: 860 more rows]

## Sheet: wild rice
ID	Hap-S28250218	Hap	28248157	28248171	28248347	28248871	28248979	28249527	28249629	28249660	28249906	28250218	28250398	28251268	28251578	Species	Original producing area	Ecotype
W0101	Hap-C	Hap50	T	C	A	C	C	A	G	A	C	C	C	G	A	O. rufipogon	India	W0101|W0101_Or-I
W0106	Hap-C	Hap50	T	C	A	C	C	A	G	A	C	C	C	G	A	O. rufipogon	India	W0106|W0106_Or-I
W0107	Hap-C	Hap50	T	C	A	C	C	A	G	A	C	C	C	G	A	O. rufipogon	India	W0107|W0107_Or-I
W0121	Hap-C	Hap50	T	C	A	C	C	A	G	A	C	C	C	G	A	O. rufipogon	India	W0121|W0121_Or-I
W0123	Hap-C	Hap50	T	C	A	C	C	A	G	A	C	C	C	G	A	O. rufipogon	India	W0123|W0123_Or-I
W0124	Hap-C	Hap50	T	C	A	C	C	A	G	A	C	C	C	G	A	O. rufipogon	India	W0124|W0124_Or-I
W0130	Hap-C	Hap50	T	C	A	C	C	A	G	A	C	C	C	G	A	O. rufipogon	India	W0130|W0130_Or-I
W0147	Hap-C	Hap50	T	C	A	C	C	A	G	A	C	C	C	G	A	O. rufipogon	India	W0147|W0147_Or-I
W0148	Hap-C	Hap50	T	C	A	C	C	A	G	A	C	C	C	G	A	O. rufipogon	India	W0148|W0148_Or-I
W0151	Hap-C	Hap50	T	C	A	C	C	A	G	A	C	C	C	G	A	O. rufipogon	India	W0151|W0151_Or-I
W0152	Hap-C	Hap50	T	C	A	C	C	A	G	A	C	C	C	G	A	O. rufipogon	India	W0152|W0152_Or-I
W0163	Hap-C	Hap52	T	C	A	C	C	C	G	A	C	C	C	G	A	O. rufipogon	Thailand	W0163|W0163_Or-II
W0574	Hap-C	Hap50	T	C	A	C	C	A	G	A	C	C	C	G	A	O. rufipogon	Malaya	W0574|W0574_Or-I
W0587	Hap-C	Hap50	T	C	A	C	C	A	G	A	C	C	C	G	A	O. rufipogon	Malaya	W0587|W0587_Or-II
W0589	Hap-C	Hap50	T	C	A	C	C	A	G	A	C	C	C	G	A	O. rufipogon	Malaya	W0589|W0589_Or-I
W0605	Hap-C	Hap50	T	C	A	C	C	A	G	A	C	C	C	G	A	O. rufipogon	Malaya	W0605|W0605_Or-I
W1082	Hap-C	Hap50	T	C	A	C	C	A	G	A	C	C	C	G	A	O. rufipogon	India	W1082|W1082_Or-I
W1083	Hap-C	Hap50	T	C	A	C	C	A	G	A	C	C	C	G	A	O. rufipogon	India	W1083|W1083_Or-I
W1084	Hap-C	Hap50	T	C	A	C	C	A	G	A	C	C	C	G	A	O. rufipogon	India	W1084|W1084_Or-I
W1142	Hap-C	Hap50	T	C	A	C	C	A	G	A	C	C	C	G	A	O. rufipogon	India	W1142|W1142_Or-I
W1143	Hap-C	Hap50	T	C	A	C	C	A	G	A	C	C	C	G	A	O. rufipogon	India	W1143|W1143_Or-I
W1230	Hap-C	Hap50	T	C	A	C	C	A	G	A	C	C	C	G	A	O. rufipogon	Dutch New Guinea	W1230|W1230_Or-I
W1532	Hap-C	Hap50	T	C	A	C	C	A	G	A	C	C	C	G	A	O. rufipogon	India	W1532|W1532_Or-I
W1533	Hap-C	Hap50	T	C	A	C	C	A	G	A	C	C	C	G	A	O. rufipogon	India	W1533|W1533_Or-I
W1546	Hap-C	Hap50	T	C	A	C	C	A	G	A	C	C	C	G	A	O. rufipogon	Thailand	W1546|W1546_Or-I
W1547	Hap-C	Hap50	T	C	A	C	C	A	G	A	C	C	C	G	A	O. rufipogon	Thailand	W1547|W1547_Or-I
W1551	Hap-C	Hap50	T	C	A	C	C	A	G	A	C	C	C	G	A	O. rufipogon	Thailand	W1551|W1551_Or-I
W1559	Hap-C	Hap50	T	C	A	C	C	A	G	A	C	C	C	G	A	O. rufipogon	Thailand	W1559|W1559_Or-I
W1676	Hap-C	Hap50	T	C	A	C	C	A	G	A	C	C	C	G	A	O. rufipogon	India	W1676|W1676_Or-I
W1681	Hap-C	Hap50	T	C	A	C	C	A	G	A	C	C	C	G	A	O. rufipogon	India	W1681|W1681_Or-I
W1685	Hap-C	Hap50	T	C	A	C	C	A	G	A	C	C	C	G	A	O. rufipogon	India	W1685|W1685_Or-I
W1698	Hap-C	Hap50	T	C	A	C	C	A	G	A	C	C	C	G	A	O. rufipogon	Thailand	W1698|W1698_Or-I
W1700	Hap-C	Hap50	T	C	A	C	C	A	G	A	C	C	C	G	A	O. rufipogon	Thailand	W1700|W1700_Or-I
W1719	Hap-C	Hap51	C	C	A	C	C	C	G	A	C	C	C	G	A	O. rufipogon	China	W1719|W1719_Or-I
W1726	Hap-C	Hap50	T	C	A	C	C	A	G	A	C	C	C	G	A	O. rufipogon	Thailand	W1726|W1726_Or-I
W1731	Hap-C	Hap50	T	C	A	C	C	A	G	A	C	C	C	G	A	O. rufipogon	India	W1731|W1731_Or-I
W1738	Hap-C	Hap50	T	C	A	C	C	A	G	A	C	C	C	G	A	O. rufipogon	India	W1738|W1738_Or-I
W1741	Hap-C	Hap50	T	C	A	C	C	A	G	A	C	C	C	G	A	O. rufipogon	India	W1741|W1741_Or-I
W1749	Hap-C	Hap50	T	C	A	C	C	A	G	A	C	C	C	G	A	O. rufipogon	India	W1749|W1749_Or-I
W1754	Hap-C	Hap50	T	C	A	C	C	A	G	A	C	C	C	G	A	O. rufipogon	India	W1754|W1754_Or-I
W1756	Hap-C	Hap50	T	C	A	C	C	A	G	A	C	C	C	G	A	O. rufipogon	India	W1756|W1756_Or-I
W1761	Hap-C	Hap50	T	C	A	C	C	A	G	A	C	C	C	G	A	O. rufipogon	India	W1761|W1761_Or-I
W1762	Hap-C	Hap50	T	C	A	C	C	A	G	A	C	C	C	G	A	O. rufipogon	India	W1762|W1762_Or-I
W1770	Hap-C	Hap50	T	C	A	C	C	A	G	A	C	C	C	G	A	O. rufipogon	India	W1770|W1770_Or-I
W1787	Hap-C	Hap50	T	C	A	C	C	A	G	A	C	C	C	G	A	O. rufipogon	Thailand	W1787|W1787_Or-I
W1792	Hap-C	Hap50	T	C	A	C	C	A	G	A	C	C	C	G	A	O. rufipogon	Thailand	W1792|W1792_Or-I
W1819	Hap-C	Hap50	T	C	A	C	C	A	G	A	C	C	C	G	A	O. rufipogon	Bangladesh	W1819|W1819_Or-I
W1821	Hap-C	Hap50	T	C	A	C	C	A	G	A	C	C	C	G	A	O. rufipogon	Bangladesh	W1821|W1821_Or-I
W1852	Hap-C	Hap52	T	C	A	C	C	C	G	A	C	C	C	G	A	O. rufipogon	Thailand	W1852|W1852_Or-I
W1853	Hap-C	Hap53	C	T	A	C	C	C	G	A	C	C	C	G	A	O. rufipogon	Thailand	W1853|W1853_Or-I
W1865	Hap-C	Hap50	T	C	A	C	C	A	G	A	C	C	C	G	A	O. rufipogon	Thailand	W1865|W1865_Or-I
W1866	Hap-C	Hap53	C	T	A	C	C	C	G	A	C	C	C	G	A	O. rufipogon	Thailand	W1866|W1866_Or-I
W1912	Hap-C	Hap50	T	C	A	C	C	A	G	A	C	C	C	G	A	O. rufipogon	Thailand	W1912|W1912_Or-I
W1921	Hap-C	Hap50	T	C	A	C	C	A	G	A	C	C	C	G	A	O. rufipogon	Thailand	W1921|W1921_Or-I
W1925	Hap-C	Hap53	C	T	A	C	C	C	G	A	C	C	C	G	A	O. rufipogon	Thailand	W1925|W1925_Or-I
W1928	Hap-C	Hap53	C	T	A	C	C	C	G	A	C	C	C	G	A	O. rufipogon	Thailand	W1928|W1928_Or-I
W1970	Hap-C	Hap50	T	C	A	C	C	A	G	A	C	C	C	G	A	O. rufipogon	Indonesia	W1970|W1970_Or-I
W2060	Hap-C	Hap50	T	C	A	C	C	A	G	A	C	C	C	G	A	O. rufipogon	Bangladesh	W2060|W2060_Or-I
W2063	Hap-C	Hap50	T	C	A	C	C	A	G	A	C	C	C	G	A	O. rufipogon	Bangladesh	W2063|W2063_Or-I
W2193	Hap-C	Hap50	T	C	A	C	C	A	G	A	C	C	C	G	A	O. rufipogon	India	W2193|W2193_Or-I
W2268	Hap-C	Hap50	T	C	A	C	C	A	G	A	C	C	C	G	A	O. rufipogon	Thailand	W2268|W2268_Or-I
W2275	Hap-C	Hap50	T	C	A	C	C	A	G	A	C	C	C	G	A	O. rufipogon	Thailand	W2275|W2275_Or-I
W3063	Hap-C	Hap01	C	C	A	C	C	C	G	A	G	C	C	C	A	O. rufipogon	China	W3063|W3063_Or-III
W3105	Hap-C	Hap50	T	C	A	C	C	A	G	A	C	C	C	G	A	O. rufipogon	India	W3105|W3105_Or-I
W0102	Hap-G	Hap07	C	T	A	C	C	C	G	A	C	G	C	C	A	O. rufipogon	India	W0102|W0102_Or-I
W0103	Hap-G	Hap07	C	T	A	C	C	C	G	A	C	G	C	C	A	O. rufipogon	India	W0103|W0103_Or-I
W0108	Hap-G	Hap07	C	T	A	C	C	C	G	A	C	G	C	C	A	O. rufipogon	India	W0108|W0108_Or-II
W0120	Hap-G	Hap05	C	C	A	C	C	C	G	A	C	G	C	C	A	O. rufipogon	India	W0120|W0120_Or-II
W0125	Hap-G	Hap34	T	C	A	C	T	C	G	A	C	G	T	C	A	O. rufipogon	India	W0125|W0125_Or-III
W0126	Hap-G	Hap07	C	T	A	C	C	C	G	A	C	G	C	C	A	O. rufipogon	India	W0126|W0126_Or-III
W0128	Hap-G	Hap79	T	C	G	T	C	C	G	A	C	G	C	C	G	O. rufipogon	India	W0128|W0128_Or-I
W0132	Hap-G	Hap32	T	C	A	C	C	C	G	A	C	G	T	C	A	O. rufipogon	India	W0132|W0132_Or-II
W0133	Hap-G	Hap34	T	C	A	C	T	C	G	A	C	G	T	C	A	O. rufipogon	India	W0133|W0133_Or-III
W0134	Hap-G	Hap34	T	C	A	C	T	C	G	A	C	G	T	C	A	O. rufipogon	India	W0134|W0134_Or-III
W0135	Hap-G	Hap34	T	C	A	C	T	C	G	A	C	G	T	C	A	O. rufipogon	India	W0135|W0135_Or-III
W0136	Hap-G	Hap07	C	T	A	C	C	C	G	A	C	G	C	C	A	O. rufipogon	India	W0136|W0136_Or-III
W0137	Hap-G	Hap34	T	C	A	C	T	C	G	A	C	G	T	C	A	O. rufipogon	India	W0137|W0137_Or-III
W0138	Hap-G	Hap34	T	C	A	C	T	C	G	A	C	G	T	C	A	O. rufipogon	India	W0138|W0138_Or-III
W0141	Hap-G	Hap34	T	C	A	C	T	C	G	A	C	G	T	C	A	O. rufipogon	India	W0141|W0141_Or-III
W0143	Hap-G	Hap06	T	C	A	C	C	C	G	A	C	G	C	C	A	O. rufipogon	Sri Lanka	W0143|W0143_Or-II
W0144	Hap-G	Hap56	C	T	A	C	C	A	G	A	C	G	C	G	A	O. rufipogon	Sri Lanka	W0144|W0144_Or-I
W0145	Hap-G	Hap59	T	C	A	C	C	C	G	A	C	G	C	G	A	O. rufipogon	Thailand	W0145|W0145_Or-II
W0149	Hap-G	Hap05	C	C	A	C	C	C	G	A	C	G	C	C	A	O. rufipogon	India	W0149|W0149_Or-III
W0153	Hap-G	Hap06	T	C	A	C	C	C	G	A	C	G	C	C	A	O. rufipogon	India	W0153|W0153_Or-III
W0157	Hap-G	Hap56	C	T	A	C	C	A	G	A	C	G	C	G	A	O. rufipogon	India	W0157|W0157_Or-II
W0164	Hap-G	Hap56	C	T	A	C	C	A	G	A	C	G	C	G	A	O. rufipogon	Thailand	W0164|W0164_Or-II
W0165	Hap-G	Hap17	T	C	A	T	T	C	G	A	C	G	C	C	A	O. rufipogon	Thailand	W0165|W0165_Or-II
W0166	Hap-G	Hap36	T	C	A	T	T	C	G	A	C	G	T	C	A	O. rufipogon	Thailand	W0166|W0166_Or-II
W0168	Hap-G	Hap59	T	C	A	C	C	C	G	A	C	G	C	G	A	O. rufipogon	Thailand	W0168|W0168_Or-I
W0169	Hap-G	Hap06	T	C	A	C	C	C	G	A	C	G	C	C	A	O. rufipogon	Thailand	W0169|W0169_Or-II
W0170	Hap-G	Hap79	T	C	G	T	C	C	G	A	C	G	C	C	G	O. rufipogon	Thailand	W0170|W0170_Or-I
W0171	Hap-G	Hap20	C	C	A	C	C	C	G	A	G	G	C	C	A	O. rufipogon	Thailand	W0171|W0171_Or-II
W0172	Hap-G	Hap34	T	C	A	C	T	C	G	A	C	G	T	C	A	O. rufipogon	Thailand	W0172|W0172_Or-III
W0173	Hap-G	Hap05	C	C	A	C	C	C	G	A	C	G	C	C	A	O. rufipogon	Thailand	W0173|W0173_Or-I
W0174	Hap-G	Hap22	C	T	A	C	C	C	G	A	G	G	C	C	A	O. rufipogon	Thailand	W0174|W0174_Or-II
W0175	Hap-G	Hap59	T	C	A	C	C	C	G	A	C	G	C	G	A	O. rufipogon	Thailand	W0175|W0175_Or-II
W0176	Hap-G	Hap09	T	C	G	C	C	C	G	A	C	G	C	C	A	O. rufipogon	Thailand	W0176|W0176_Or-I
W0178	Hap-G	Hap79	T	C	G	T	C	C	G	A	C	G	C	C	G	O. rufipogon	Thailand	W0178|W0178_Or-I
W0179	Hap-G	Hap79	T	C	G	T	C	C	G	A	C	G	C	C	G	O. rufipogon	Thailand	W0179|W0179_Or-I
W0180	Hap-G	Hap07	C	T	A	C	C	C	G	A	C	G	C	C	A	O. rufipogon	Thailand	W0180|W0180_Or-II
W0234	Hap-G	Hap56	C	T	A	C	C	A	G	A	C	G	C	G	A	O. rufipogon	Thailand	W0234|W0234_Or-II
W0549	Hap-G	Hap05	C	C	A	C	C	C	G	A	C	G	C	C	A	O. rufipogon	India	W0549|W0549_Or-III
W0573	Hap-G	Hap34	T	C	A	C	T	C	G	A	C	G	T	C	A	O. rufipogon	Malaya	W0573|W0573_Or-III
W0576	Hap-G	Hap63	T	C	A	T	C	C	G	A	C	G	C	G	A	O. rufipogon	Malaya	W0576|W0576_Or-II
W0590	Hap-G	Hap07	C	T	A	C	C	C	G	A	C	G	C	C	A	O. rufipogon	Malaya	W0590|W0590_Or-I
W0593	Hap-G	Hap06	T	C	A	C	C	C	G	A	C	G	C	C	A	O. rufipogon	Malaya	W0593|W0593_Or-III
W0594	Hap-G	Hap56	C	T	A	C	C	A	G	A	C	G	C	G	A	O. rufipogon	Malaya	W0594|W0594_Or-II
W0596	Hap-G	Hap06	T	C	A	C	C	C	G	A	C	G	C	C	A	O. rufipogon	Malaya	W0596|W0596_Or-II
W0600	Hap-G	Hap59	T	C	A	C	C	C	G	A	C	G	C	G	A	O. rufipogon	Malaya	W0600|W0600_Or-II
W0606	Hap-G	Hap05	C	C	A	C	C	C	G	A	C	G	C	C	A	O. rufipogon	Malaya	W0606|W0606_Or-II
W0610	Hap-G	Hap77	T	C	A	T	C	C	G	A	C	G	C	C	G	O. rufipogon	Burma	W0610|W0610_Or-I
W0621	Hap-G	Hap07	C	T	A	C	C	C	G	A	C	G	C	C	A	O. rufipogon	Burma	W0621|W0621_Or-III
W0623	Hap-G	Hap07	C	T	A	C	C	C	G	A	C	G	C	C	A	O. rufipogon	Burma	W0623|W0623_Or-III
W0624	Hap-G	Hap59	T	C	A	C	C	C	G	A	C	G	C	G	A	O. rufipogon	Burma	W0624|W0624_Or-II
W0625	Hap-G	Hap34	T	C	A	C	T	C	G	A	C	G	T	C	A	O. rufipogon	Burma	W0625|W0625_Or-III
W0626	Hap-G	Hap79	T	C	G	T	C	C	G	A	C	G	C	C	G	O. rufipogon	Burma	W0626|W0626_Or-I
W0627	Hap-G	Hap79	T	C	G	T	C	C	G	A	C	G	C	C	G	O. rufipogon	Burma	W0627|W0627_Or-I
W0628	Hap-G	Hap21	T	C	A	C	C	C	G	A	G	G	C	C	A	O. rufipogon	Burma	W0628|W0628_Or-II
W0629	Hap-G	Hap05	C	C	A	C	C	C	G	A	C	G	C	C	A	O. rufipogon	Burma	W0629|W0629_Or-III
W0630	Hap-G	Hap07	C	T	A	C	C	C	G	A	C	G	C	C	A	O. rufipogon	Burma	W0630|W0630_Or-I
W0631	Hap-G	Hap07	C	T	A	C	C	C	G	A	C	G	C	C	A	O. rufipogon	Burma	W0631|W0631_Or-I
W0632	Hap-G	Hap56	C	T	A	C	C	A	G	A	C	G	C	G	A	O. rufipogon	Burma	W0632|W0632_Or-I
W0633	Hap-G	Hap60	C	T	A	C	C	C	G	A	C	G	C	G	A	O. rufipogon	Burma	W0633|W0633_Or-I
W0634	Hap-G	Hap07	C	T	A	C	C	C	G	A	C	G	C	C	A	O. rufipogon	Burma	W0634|W0634_Or-II
W0635	Hap-G	Hap07	C	T	A	C	C	C	G	A	C	G	C	C	A	O. rufipogon	Burma	W0635|W0635_Or-II
W0637	Hap-G	Hap07	C	T	A	C	C	C	G	A	C	G	C	C	A	O. rufipogon	Burma	W0637|W0637_Or-III
W0638	Hap-G	Hap60	C	T	A	C	C	C	G	A	C	G	C	G	A	O. rufipogon	Burma	W0638|W0638_Or-I
W0639	Hap-G	Hap43	C	C	A	C	T	C	A	G	G	G	T	C	A	O. rufipogon	Burma	W0639|W0639_Or-I
W1080	Hap-G	Hap79	T	C	G	T	C	C	G	A	C	G	C	C	G	O. rufipogon	India	W1080|W1080_Or-I
W1086	Hap-G	Hap79	T	C	G	T	C	C	G	A	C	G	C	C	G	O. rufipogon	India	W1086|W1086_Or-I
W1087	Hap-G	Hap35	C	T	A	C	T	C	G	A	C	G	T	C	A	O. rufipogon	India	W1087|W1087_Or-II
W1090	Hap-G	Hap07	C	T	A	C	C	C	G	A	C	G	C	C	A	O. rufipogon	India	W1090|W1090_Or-I
W1092	Hap-G	Hap79	T	C	G	T	C	C	G	A	C	G	C	C	G	O. rufipogon	India	W1092|W1092_Or-I
W1093	Hap-G	Hap08	T	T	A	C	C	C	G	A	C	G	C	C	A	O. rufipogon	India	W1093|W1093_Or-II
W1096	Hap-G	Hap07	C	T	A	C	C	C	G	A	C	G	C	C	A	O. rufipogon	India	W1096|W1096_Or-II
W1102	Hap-G	Hap43	C	C	A	C	T	C	A	G	G	G	T	C	A	O. rufipogon	India	W1102|W1102_Or-III
W1105	Hap-G	Hap21	T	C	A	C	C	C	G	A	G	G	C	C	A	O. rufipogon	India	W1105|W1105_Or-I
W1107	Hap-G	Hap56	C	T	A	C	C	A	G	A	C	G	C	G	A	O. rufipogon	India	W1107|W1107_Or-I
W1111	Hap-G	Hap79	T	C	G	T	C	C	G	A	C	G	C	C	G	O. rufipogon	India	W1111|W1111_Or-I
W1112	Hap-G	Hap79	T	C	G	T	C	C	G	A	C	G	C	C	G	O. rufipogon	India	W1112|W1112_Or-I
W1114	Hap-G	Hap43	C	C	A	C	T	C	A	G	G	G	T	C	A	O. rufipogon	India	W1114|W1114_Or-III
W1117	Hap-G	Hap79	T	C	G	T	C	C	G	A	C	G	C	C	G	O. rufipogon	India	W1117|W1117_Or-I
W1119	Hap-G	Hap79	T	C	G	T	C	C	G	A	C	G	C	C	G	O. rufipogon	India	W1119|W1119_Or-III
W1121	Hap-G	Hap07	C	T	A	C	C	C	G	A	C	G	C	C	A	O. rufipogon	India	W1121|W1121_Or-I
W1122	Hap-G	Hap02	C	C	A	C	C	C	A	A	C	G	C	C	A	O. rufipogon	India	W1122|W1122_Or-II
W1124	Hap-G	Hap79	T	C	G	T	C	C	G	A	C	G	C	C	G	O. rufipogon	India	W1124|W1124_Or-II
W1126	Hap-G	Hap41	C	C	A	C	C	C	A	G	G	G	T	C	A	O. rufipogon	India	W1126|W1126_Or-II
W1161	Hap-G	Hap34	T	C	A	C	T	C	G	A	C	G	T	C	A	O. rufipogon	Sri Lanka	W1161|W1161_Or-III
W1214	Hap-G	Hap35	C	T	A	C	T	C	G	A	C	G	T	C	A	O. rufipogon	Philippines	W1214|W1214_Or-III
W1236	Hap-G	Hap20	C	C	A	C	C	C	G	A	G	G	C	C	A	O. rufipogon	Australian New Guinea	W1236|W1236_Or-II
W1238	Hap-G	Hap06	T	C	A	C	C	C	G	A	C	G	C	C	A	O. rufipogon	Neth. New Guinea	W1238|W1238_Or-III
W1244	Hap-G	Hap06	T	C	A	C	C	C	G	A	C	G	C	C	A	O. rufipogon	Nepal	W1244|W1244_Or-III
W1292	Hap-G	Hap79	T	C	G	T	C	C	G	A	C	G	C	C	G	O. rufipogon	Indonesia	W1292|W1292_Or-II
W1294	Hap-G	Hap34	T	C	A	C	T	C	G	A	C	G	T	C	A	O. rufipogon	Philippines	W1294|W1294_Or-III
W1295	Hap-G	Hap79	T	C	G	T	C	C	G	A	C	G	C	C	G	O. rufipogon	Cambodia	W1295|W1295_Or-I
W1534	Hap-G	Hap35	C	T	A	C	T	C	G	A	C	G	T	C	A	O. rufipogon	India	W1534|W1534_Or-III
W1536	Hap-G	Hap35	C	T	A	C	T	C	G	A	C	G	T	C	A	O. rufipogon	Sri Lanka	W1536|W1536_Or-III
W1542	Hap-G	Hap06	T	C	A	C	C	C	G	A	C	G	C	C	A	O. rufipogon	Malaya	W1542|W1542_Or-III
W1550	Hap-G	Hap21	T	C	A	C	C	C	G	A	G	G	C	C	A	O. rufipogon	Thailand	W1550|W1550_Or-II
W1552	Hap-G	Hap07	C	T	A	C	C	C	G	A	C	G	C	C	A	O. rufipogon	Thailand	W1552|W1552_Or-II
W1553	Hap-G	Hap07	C	T	A	C	C	C	G	A	C	G	C	C	A	O. rufipogon	Thailand	W1553|W1553_Or-II
W1554	Hap-G	Hap15	C	T	A	C	T	C	G	A	C	G	C	C	A	O. rufipogon	Thailand	W1554|W1554_Or-II
W1555	Hap-G	Hap07	C	T	A	C	C	C	G	A	C	G	C	C	A	O. rufipogon	Thailand	W1555|W1555_Or-II
W1556	Hap-G	Hap07	C	T	A	C	C	C	G	A	C	G	C	C	A	O. rufipogon	Thailand	W1556|W1556_Or-II
W1557	Hap-G	Hap56	C	T	A	C	C	A	G	A	C	G	C	G	A	O. rufipogon	Thailand	W1557|W1557_Or-II
W1558	Hap-G	Hap08	T	T	A	C	C	C	G	A	C	G	C	C	A	O. rufipogon	Thailand	W1558|W1558_Or-II
W1560	Hap-G	Hap07	C	T	A	C	C	C	G	A	C	G	C	C	A	O. rufipogon	Thailand	W1560|W1560_Or-III
W1619	Hap-G	Hap59	T	C	A	C	C	C	G	A	C	G	C	G	A	O. rufipogon	Thailand	W1619|W1619_Or-I
W1666	Hap-G	Hap05	C	C	A	C	C	C	G	A	C	G	C	C	A	O. rufipogon	India	W1666|W1666_Or-I
W1668	Hap-G	Hap64	C	T	A	T	C	C	G	A	C	G	C	G	A	O. rufipogon	India	W1668|W1668_Or-III
W1669	Hap-G	Hap05	C	C	A	C	C	C	G	A	C	G	C	C	A	O. rufipogon	India	W1669|W1669_Or-III
W1675	Hap-G	Hap56	C	T	A	C	C	A	G	A	C	G	C	G	A	O. rufipogon	India	W1675|W1675_Or-I
W1677	Hap-G	Hap79	T	C	G	T	C	C	G	A	C	G	C	C	G	O. rufipogon	India	W1677|W1677_Or-I
W1679	Hap-G	Hap56	C	T	A	C	C	A	G	A	C	G	C	G	A	O. rufipogon	India	W1679|W1679_Or-I
W1683	Hap-G	Hap06	T	C	A	C	C	C	G	A	C	G	C	C	A	O. rufipogon	India	W1683|W1683_Or-II
W1687	Hap-G	Hap21	T	C	A	C	C	C	G	A	G	G	C	C	A	O. rufipogon	India	W1687|W1687_Or-II
W1690	Hap-G	Hap79	T	C	G	T	C	C	G	A	C	G	C	C	G	O. rufipogon	Thailand	W1690|W1690_Or-I
W1695	Hap-G	Hap79	T	C	G	T	C	C	G	A	C	G	C	C	G	O. rufipogon	Thailand	W1695|W1695_Or-I
W1696	Hap-G	Hap42	T	C	A	C	C	C	A	G	G	G	T	C	A	O. rufipogon	Thailand	W1696|W1696_Or-I
W1715	Hap-G	Hap06	T	C	A	C	C	C	G	A	C	G	C	C	A	O. rufipogon	China	W1715|W1715_Or-II
W1716	Hap-G	Hap24	C	C	A	T	C	C	G	A	G	G	C	C	A	O. rufipogon	China	W1716|W1716_Or-III
W1718	Hap-G	Hap43	C	C	A	C	T	C	A	G	G	G	T	C	A	O. rufipogon	China	W1718|W1718_Or-II
W1721	Hap-G	Hap07	C	T	A	C	C	C	G	A	C	G	C	C	A	O. rufipogon	China	W1721|W1721_Or-I
W1723	Hap-G	Hap09	T	C	G	C	C	C	G	A	C	G	C	C	A	O. rufipogon	China	W1723|W1723_Or-I
W1724	Hap-G	Hap43	C	C	A	C	T	C	A	G	G	G	T	C	A	O. rufipogon	China	W1724|W1724_Or-III
W1725	Hap-G	Hap43	C	C	A	C	T	C	A	G	G	G	T	C	A	O. rufipogon	Thailand	W1725|W1725_Or-III
W1727	Hap-G	Hap59	T	C	A	C	C	C	G	A	C	G	C	G	A	O. rufipogon	Thailand	W1727|W1727_Or-I
W1732	Hap-G	Hap07	C	T	A	C	C	C	G	A	C	G	C	C	A	O. rufipogon	India	W1732|W1732_Or-III
W1735	Hap-G	Hap79	T	C	G	T	C	C	G	A	C	G	C	C	G	O. rufipogon	India	W1735|W1735_Or-I
W1736	Hap-G	Hap56	C	T	A	C	C	A	G	A	C	G	C	G	A	O. rufipogon	India	W1736|W1736_Or-II
W1737	Hap-G	Hap12	T	C	G	T	C	C	G	A	C	G	C	C	A	O. rufipogon	India	W1737|W1737_Or-I
W1739	Hap-G	Hap05	C	C	A	C	C	C	G	A	C	G	C	C	A	O. rufipogon	India	W1739|W1739_Or-III
W1740	Hap-G	Hap56	C	T	A	C	C	A	G	A	C	G	C	G	A	O. rufipogon	India	W1740|W1740_Or-I
W1742	Hap-G	Hap41	C	C	A	C	C	C	A	G	G	G	T	C	A	O. rufipogon	India	W1742|W1742_Or-II
W1743	Hap-G	Hap60	C	T	A	C	C	C	G	A	C	G	C	G	A	O. rufipogon	India	W1743|W1743_Or-I
W1746	Hap-G	Hap39	C	C	A	C	C	C	G	A	G	G	T	C	A	O. rufipogon	India	W1746|W1746_Or-III
W1747	Hap-G	Hap66	T	C	G	T	C	C	G	A	C	G	C	G	A	O. rufipogon	India	W1747|W1747_Or-I
W1748	Hap-G	Hap43	C	C	A	C	T	C	A	G	G	G	T	C	A	O. rufipogon	India	W1748|W1748_Or-III
W1750	Hap-G	Hap56	C	T	A	C	C	A	G	A	C	G	C	G	A	O. rufipogon	India	W1750|W1750_Or-I
W1751	Hap-G	Hap56	C	T	A	C	C	A	G	A	C	G	C	G	A	O. rufipogon	India	W1751|W1751_Or-I
W1753	Hap-G	Hap60	C	T	A	C	C	C	G	A	C	G	C	G	A	O. rufipogon	India	W1753|W1753_Or-I
W1757	Hap-G	Hap60	C	T	A	C	C	C	G	A	C	G	C	G	A	O. rufipogon	India	W1757|W1757_Or-I
W1759	Hap-G	Hap06	T	C	A	C	C	C	G	A	C	G	C	C	A	O. rufipogon	India	W1759|W1759_Or-III
W1766	Hap-G	Hap43	C	C	A	C	T	C	A	G	G	G	T	C	A	O. rufipogon	India	W1766|W1766_Or-III
W1777	Hap-G	Hap56	C	T	A	C	C	A	G	A	C	G	C	G	A	O. rufipogon	India	W1777|W1777_Or-III
W1780	Hap-G	Hap06	T	C	A	C	C	C	G	A	C	G	C	C	A	O. rufipogon	India	W1780|W1780_Or-II
W1782	Hap-G	Hap34	T	C	A	C	T	C	G	A	C	G	T	C	A	O. rufipogon	India	W1782|W1782_Or-III
W1783	Hap-G	Hap34	T	C	A	C	T	C	G	A	C	G	T	C	A	O. rufipogon	India	W1783|W1783_Or-III
W1784	Hap-G	Hap34	T	C	A	C	T	C	G	A	C	G	T	C	A	O. rufipogon	India	W1784|W1784_Or-III
W1788	Hap-G	Hap56	C	T	A	C	C	A	G	A	C	G	C	G	A	O. rufipogon	Thailand	W1788|W1788_Or-I
W1790	Hap-G	Hap07	C	T	A	C	C	C	G	A	C	G	C	C	A	O. rufipogon	Thailand	W1790|W1790_Or-II
W1794	Hap-G	Hap60	C	T	A	C	C	C	G	A	C	G	C	G	A	O. rufipogon	Thailand	W1794|W1794_Or-I
W1795	Hap-G	Hap07	C	T	A	C	C	C	G	A	C	G	C	C	A	O. rufipogon	Thailand	W1795|W1795_Or-I
W1798	Hap-G	Hap25	T	C	A	C	T	C	G	A	G	G	C	C	A	O. rufipogon	Thailand	W1798|W1798_Or-II
W1802	Hap-G	Hap56	C	T	A	C	C	A	G	A	C	G	C	G	A	O. rufipogon	Bangladesh	W1802|W1802_Or-I
W1803	Hap-G	Hap35	C	T	A	C	T	C	G	A	C	G	T	C	A	O. rufipogon	Sri Lanka	W1803|W1803_Or-III
W1804	Hap-G	Hap36	T	C	A	T	T	C	G	A	C	G	T	C	A	O. rufipogon	Sri Lanka	W1804|W1804_Or-II
W1806	Hap-G	Hap79	T	C	G	T	C	C	G	A	C	G	C	C	G	O. rufipogon	Sri Lanka	W1806|W1806_Or-I
W1807	Hap-G	Hap33	C	C	A	C	T	C	G	A	C	G	T	C	A	O. rufipogon	Sri Lanka	W1807|W1807_Or-III
W1809	Hap-G	Hap35	C	T	A	C	T	C	G	A	C	G	T	C	A	O. rufipogon	Sri Lanka	W1809|W1809_Or-III
W1810	Hap-G	Hap05	C	C	A	C	C	C	G	A	C	G	C	C	A	O. rufipogon	Sri Lanka	W1810|W1810_Or-II
W1811	Hap-G	Hap34	T	C	A	C	T	C	G	A	C	G	T	C	A	O. rufipogon	Sri Lanka	W1811|W1811_Or-III
W1813	Hap-G	Hap69	T	C	A	T	T	C	G	A	C	G	C	G	A	O. rufipogon	Sri Lanka	W1813|W1813_Or-III
W1818	Hap-G	Hap07	C	T	A	C	C	C	G	A	C	G	C	C	A	O. rufipogon	Bangladesh	W1818|W1818_Or-I
W1820	Hap-G	Hap06	T	C	A	C	C	C	G	A	C	G	C	C	A	O. rufipogon	Bangladesh	W1820|W1820_Or-I
W1822	Hap-G	Hap60	C	T	A	C	C	C	G	A	C	G	C	G	A	O. rufipogon	Bangladesh	W1822|W1822_Or-I
W1823	Hap-G	Hap43	C	C	A	C	T	C	A	G	G	G	T	C	A	O. rufipogon	Bangladesh	W1823|W1823_Or-I
W1824	Hap-G	Hap79	T	C	G	T	C	C	G	A	C	G	C	C	G	O. rufipogon	Bangladesh	W1824|W1824_Or-I
W1825	Hap-G	Hap22	C	T	A	C	C	C	G	A	G	G	C	C	A	O. rufipogon	Bangladesh	W1825|W1825_Or-I
W1832	Hap-G	Hap63	T	C	A	T	C	C	G	A	C	G	C	G	A	O. rufipogon	Thailand	W1832|W1832_Or-I
W1839	Hap-G	Hap62	T	C	G	C	C	C	G	A	C	G	C	G	A	O. rufipogon	China	W1839|W1839_Or-I
W1844	Hap-G	Hap43	C	C	A	C	T	C	A	G	G	G	T	C	A	O. rufipogon	China	W1844|W1844_Or-III
W1849	Hap-G	Hap08	T	T	A	C	C	C	G	A	C	G	C	C	A	O. rufipogon	Thailand	W1849|W1849_Or-II
W1850	Hap-G	Hap06	T	C	A	C	C	C	G	A	C	G	C	C	A	O. rufipogon	Thailand	W1850|W1850_Or-II
W1854	Hap-G	Hap36	T	C	A	T	T	C	G	A	C	G	T	C	A	O. rufipogon	Thailand	W1854|W1854_Or-II
W1857	Hap-G	Hap06	T	C	A	C	C	C	G	A	C	G	C	C	A	O. rufipogon	Thailand	W1857|W1857_Or-II
W1858	Hap-G	Hap79	T	C	G	T	C	C	G	A	C	G	C	C	G	O. rufipogon	Thailand	W1858|W1858_Or-II
W1859	Hap-G	Hap22	C	T	A	C	C	C	G	A	G	G	C	C	A	O. rufipogon	Thailand	W1859|W1859_Or-II
W1862	Hap-G	Hap08	T	T	A	C	C	C	G	A	C	G	C	C	A	O. rufipogon	Thailand	W1862|W1862_Or-II
W1870	Hap-G	Hap08	T	T	A	C	C	C	G	A	C	G	C	C	A	O. rufipogon	Thailand	W1870|W1870_Or-II
W1873	Hap-G	Hap14	T	C	A	C	T	C	G	A	C	G	C	C	A	O. rufipogon	Thailand	W1873|W1873_Or-II
W1879	Hap-G	Hap75	C	C	A	C	C	C	G	A	C	G	C	C	G	O. rufipogon	Thailand	W1879|W1879_Or-I
W1880	Hap-G	Hap07	C	T	A	C	C	C	G	A	C	G	C	C	A	O. rufipogon	Thailand	W1880|W1880_Or-II
W1881	Hap-G	Hap56	C	T	A	C	C	A	G	A	C	G	C	G	A	O. rufipogon	Thailand	W1881|W1881_Or-I
W1882	Hap-G	Hap07	C	T	A	C	C	C	G	A	C	G	C	C	A	O. rufipogon	Thailand	W1882|W1882_Or-II
W1884	Hap-G	Hap07	C	T	A	C	C	C	G	A	C	G	C	C	A	O. rufipogon	Thailand	W1884|W1884_Or-II
W1890	Hap-G	Hap05	C	C	A	C	C	C	G	A	C	G	C	C	A	O. rufipogon	Thailand	W1890|W1890_Or-II
W1891	Hap-G	Hap58	C	C	A	C	C	C	G	A	C	G	C	G	A	O. rufipogon	Thailand	W1891|W1891_Or-II
W1893	Hap-G	Hap79	T	C	G	T	C	C	G	A	C	G	C	C	G	O. rufipogon	Thailand	W1893|W1893_Or-I
W1895	Hap-G	Hap06	T	C	A	C	C	C	G	A	C	G	C	C	A	O. rufipogon	Thailand	W1895|W1895_Or-II
W1896	Hap-G	Hap21	T	C	A	C	C	C	G	A	G	G	C	C	A	O. rufipogon	Thailand	W1896|W1896_Or-II
W1914	Hap-G	Hap69	T	C	A	T	T	C	G	A	C	G	C	G	A	O. rufipogon	Thailand	W1914|W1914_Or-I
W1916	Hap-G	Hap07	C	T	A	C	C	C	G	A	C	G	C	C	A	O. rufipogon	Thailand	W1916|W1916_Or-II
W1919	Hap-G	Hap15	C	T	A	C	T	C	G	A	C	G	C	C	A	O. rufipogon	Thailand	W1919|W1919_Or-II
W1927	Hap-G	Hap79	T	C	G	T	C	C	G	A	C	G	C	C	G	O. rufipogon	Thailand	W1927|W1927_Or-II
W1935	Hap-G	Hap79	T	C	G	T	C	C	G	A	C	G	C	C	G	O. rufipogon	Thailand	W1935|W1935_Or-I
W1939	Hap-G	Hap34	T	C	A	C	T	C	G	A	C	G	T	C	A	O. rufipogon	Thailand	W1939|W1939_Or-II
W1940	Hap-G	Hap07	C	T	A	C	C	C	G	A	C	G	C	C	A	O. rufipogon	Thailand	W1940|W1940_Or-II
W1943	Hap-G	Hap43	C	C	A	C	T	C	A	G	G	G	T	C	A	O. rufipogon	China	W1943|W1943_Or-III
W1945	Hap-G	Hap13	C	C	A	C	T	C	G	A	C	G	C	C	A	O. rufipogon	China	W1945|W1945_Or-III
W1952	Hap-G	Hap43	C	C	A	C	T	C	A	G	G	G	T	C	A	O. rufipogon	China	W1952|W1952_Or-III
W1957	Hap-G	Hap43	C	C	A	C	T	C	A	G	G	G	T	C	A	O. rufipogon	China	W1957|W1957_Or-III
W1958	Hap-G	Hap43	C	C	A	C	T	C	A	G	G	G	T	C	A	O. rufipogon	China	W1958|W1958_Or-III
W1959	Hap-G	Hap15	C	T	A	C	T	C	G	A	C	G	C	C	A	O. rufipogon	China	W1959|W1959_Or-I
W1963	Hap-G	Hap43	C	C	A	C	T	C	A	G	G	G	T	C	A	O. rufipogon	China	W1963|W1963_Or-III
W1971	Hap-G	Hap07	C	T	A	C	C	C	G	A	C	G	C	C	A	O. rufipogon	Indonesia	W1971|W1971_Or-II
W1972	Hap-G	Hap06	T	C	A	C	C	C	G	A	C	G	C	C	A	O. rufipogon	Indonesia	W1972|W1972_Or-II
W1973	Hap-G	Hap49	C	C	A	C	T	C	G	G	G	G	T	C	A	O. rufipogon	Indonesia	W1973|W1973_Or-III
W1974	Hap-G	Hap70	T	C	A	C	C	C	G	A	G	G	C	G	A	O. rufipogon	Indonesia	W1974|W1974_Or-II
W1975	Hap-G	Hap08	T	T	A	C	C	C	G	A	C	G	C	C	A	O. rufipogon	Indonesia	W1975|W1975_Or-II
W1976	Hap-G	Hap06	T	C	A	C	C	C	G	A	C	G	C	C	A	O. rufipogon	Indonesia	W1976|W1976_Or-II
W1977	Hap-G	Hap21	T	C	A	C	C	C	G	A	G	G	C	C	A	O. rufipogon	Indonesia	W1977|W1977_Or-II
W1978	Hap-G	Hap06	T	C	A	C	C	C	G	A	C	G	C	C	A	O. rufipogon	Indonesia	W1978|W1978_Or-II
W1979	Hap-G	Hap08	T	T	A	C	C	C	G	A	C	G	C	C	A	O. rufipogon	Indonesia	W1979|W1979_Or-II
W1981	Hap-G	Hap21	T	C	A	C	C	C	G	A	G	G	C	C	A	O. rufipogon	Indonesia	W1981|W1981_Or-II
W1983	Hap-G	Hap43	C	C	A	C	T	C	A	G	G	G	T	C	A	O. rufipogon	India	W1983|W1983_Or-I
W1989	Hap-G	Hap34	T	C	A	C	T	C	G	A	C	G	T	C	A	O. rufipogon	India	W1989|W1989_Or-III
W1990	Hap-G	Hap07	C	T	A	C	C	C	G	A	C	G	C	C	A	O. rufipogon	India	W1990|W1990_Or-III
W1991	Hap-G	Hap05	C	C	A	C	C	C	G	A	C	G	C	C	A	O. rufipogon	India	W1991|W1991_Or-III
W1993	Hap-G	Hap06	T	C	A	C	C	C	G	A	C	G	C	C	A	O. rufipogon	India	W1993|W1993_Or-III
W1995	Hap-G	Hap07	C	T	A	C	C	C	G	A	C	G	C	C	A	O. rufipogon	India	W1995|W1995_Or-III
W1998	Hap-G	Hap34	T	C	A	C	T	C	G	A	C	G	T	C	A	O. rufipogon	India	W1998|W1998_Or-III
W2003	Hap-G	Hap34	T	C	A	C	T	C	G	A	C	G	T	C	A	O. rufipogon	India	W2003|W2003_Or-III
W2005	Hap-G	Hap34	T	C	A	C	T	C	G	A	C	G	T	C	A	O. rufipogon	India	W2005|W2005_Or-III
W2007	Hap-G	Hap05	C	C	A	C	C	C	G	A	C	G	C	C	A	O. rufipogon	India	W2007|W2007_Or-III
W2008	Hap-G	Hap34	T	C	A	C	T	C	G	A	C	G	T	C	A	O. rufipogon	India	W2008|W2008_Or-III
W2010	Hap-G	Hap35	C	T	A	C	T	C	G	A	C	G	T	C	A	O. rufipogon	India	W2010|W2010_Or-III
W2012	Hap-G	Hap34	T	C	A	C	T	C	G	A	C	G	T	C	A	O. rufipogon	India	W2012|W2012_Or-III
W2014	Hap-G	Hap35	C	T	A	C	T	C	G	A	C	G	T	C	A	O. rufipogon	India	W2014|W2014_Or-III
W2017	Hap-G	Hap07	C	T	A	C	C	C	G	A	C	G	C	C	A	O. rufipogon	Indonesia	W2017|W2017_Or-II
W2021	Hap-G	Hap15	C	T	A	C	T	C	G	A	C	G	C	C	A	O. rufipogon	Indonesia	W2021|W2021_Or-II
W2022	Hap-G	Hap59	T	C	A	C	C	C	G	A	C	G	C	G	A	O. rufipogon	Indonesia	W2022|W2022_Or-II
W2024	Hap-G	Hap15	C	T	A	C	T	C	G	A	C	G	C	C	A	O. rufipogon	Indonesia	W2024|W2024_Or-II
W2025	Hap-G	Hap21	T	C	A	C	C	C	G	A	G	G	C	C	A	O. rufipogon	Indonesia	W2025|W2025_Or-II
W2030	Hap-G	Hap59	T	C	A	C	C	C	G	A	C	G	C	G	A	O. rufipogon	Indonesia	W2030|W2030_Or-II
W2036	Hap-G	Hap43	C	C	A	C	T	C	A	G	G	G	T	C	A	O. rufipogon	Burma	W2036|W2036_Or-III
W2050	Hap-G	Hap79	T	C	G	T	C	C	G	A	C	G	C	C	G	O. rufipogon	Bangladesh	W2050|W2050_Or-II
W2051	Hap-G	Hap08	T	T	A	C	C	C	G	A	C	G	C	C	A	O. rufipogon	Bangladesh	W2051|W2051_Or-II
W2052	Hap-G	Hap79	T	C	G	T	C	C	G	A	C	G	C	C	G	O. rufipogon	Bangladesh	W2052|W2052_Or-II
W2053	Hap-G	Hap08	T	T	A	C	C	C	G	A	C	G	C	C	A	O. rufipogon	Bangladesh	W2053|W2053_Or-I
W2055	Hap-G	Hap15	C	T	A	C	T	C	G	A	C	G	C	C	A	O. rufipogon	Bangladesh	W2055|W2055_Or-II
W2056	Hap-G	Hap18	C	T	A	T	T	C	G	A	C	G	C	C	A	O. rufipogon	Bangladesh	W2056|W2056_Or-II
W2057	Hap-G	Hap59	T	C	A	C	C	C	G	A	C	G	C	G	A	O. rufipogon	Bangladesh	W2057|W2057_Or-III
W2061	Hap-G	Hap56	C	T	A	C	C	A	G	A	C	G	C	G	A	O. rufipogon	Bangladesh	W2061|W2061_Or-I
W2064	Hap-G	Hap60	C	T	A	C	C	C	G	A	C	G	C	G	A	O. rufipogon	Bangladesh	W2064|W2064_Or-I
W2066	Hap-G	Hap06	T	C	A	C	C	C	G	A	C	G	C	C	A	O. rufipogon	Nepal	W2066|W2066_Or-III
W2078	Hap-G	Hap21	T	C	A	C	C	C	G	A	G	G	C	C	A	O. rufipogon	Australia	W2078|W2078_Or-III
W2099	Hap-G	Hap17	T	C	A	T	T	C	G	A	C	G	C	C	A	O. rufipogon	Australia	W2099|W2099_Or-III
W2108	Hap-G	Hap06	T	C	A	C	C	C	G	A	C	G	C	C	A	O. rufipogon	Australia	W2108|W2108_Or-III
W2197	Hap-G	Hap67	T	C	A	C	T	C	G	A	C	G	C	G	A	O. rufipogon	Indonesia	W2197|W2197_Or-II
W2198	Hap-G	Hap43	C	C	A	C	T	C	A	G	G	G	T	C	A	O. rufipogon	China	W2198|W2198_Or-III
W2263	Hap-G	Hap06	T	C	A	C	C	C	G	A	C	G	C	C	A	O. rufipogon	Cambodia	W2263|W2263_Or-I
W2264	Hap-G	Hap35	C	T	A	C	T	C	G	A	C	G	T	C	A	O. rufipogon	Vietnam	W2264|W2264_Or-II
W2265	Hap-G	Hap76	C	T	A	C	C	C	G	A	C	G	C	C	G	O. rufipogon	Laos	W2265|W2265_Or-I
W2266	Hap-G	Hap09	T	C	G	C	C	C	G	A	C	G	C	C	A	O. rufipogon	Laos	W2266|W2266_Or-II
W2267	Hap-G	Hap21	T	C	A	C	C	C	G	A	G	G	C	C	A	O. rufipogon	Laos	W2267|W2267_Or-III
W2269	Hap-G	Hap79	T	C	G	T	C	C	G	A	C	G	C	C	G	O. rufipogon	Thailand	W2269|W2269_Or-I
W2271	Hap-G	Hap56	C	T	A	C	C	A	G	A	C	G	C	G	A	O. rufipogon	Thailand	W2271|W2271_Or-I
W2272	Hap-G	Hap06	T	C	A	C	C	C	G	A	C	G	C	C	A	O. rufipogon	Thailand	W2272|W2272_Or-II
W2276	Hap-G	Hap59	T	C	A	C	C	C	G	A	C	G	C	G	A	O. rufipogon	Thailand	W2276|W2276_Or-II
W2277	Hap-G	Hap59	T	C	A	C	C	C	G	A	C	G	C	G	A	O. rufipogon	Thailand	W2277|W2277_Or-I
W2278	Hap-G	Hap14	T	C	A	C	T	C	G	A	C	G	C	C	A	O. rufipogon	Thailand	W2278|W2278_Or-I
W2282	Hap-G	Hap07	C	T	A	C	C	C	G	A	C	G	C	C	A	O. rufipogon	Thailand	W2282|W2282_Or-II
W2283	Hap-G	Hap07	C	T	A	C	C	C	G	A	C	G	C	C	A	O. rufipogon	Thailand	W2283|W2283_Or-II
W2284	Hap-G	Hap07	C	T	A	C	C	C	G	A	C	G	C	C	A	O. rufipogon	Thailand	W2284|W2284_Or-II
W2288	Hap-G	Hap06	T	C	A	C	C	C	G	A	C	G	C	C	A	O. rufipogon	Cambodia	W2288|W2288_Or-II
W2296	Hap-G	Hap60	C	T	A	C	C	C	G	A	C	G	C	G	A	O. rufipogon	Cambodia	W2296|W2296_Or-I
W2298	Hap-G	Hap66	T	C	G	T	C	C	G	A	C	G	C	G	A	O. rufipogon	Laos	W2298|W2298_Or-I
W2299	Hap-G	Hap66	T	C	G	T	C	C	G	A	C	G	C	G	A	O. rufipogon	Laos	W2299|W2299_Or-I
W2301	Hap-G	Hap76	C	T	A	C	C	C	G	A	C	G	C	C	G	O. rufipogon	Laos	W2301|W2301_Or-I
W2302	Hap-G	Hap56	C	T	A	C	C	A	G	A	C	G	C	G	A	O. rufipogon	Laos	W2302|W2302_Or-I
W2303	Hap-G	Hap56	C	T	A	C	C	A	G	A	C	G	C	G	A	O. rufipogon	Laos	W2303|W2303_Or-I
W2304	Hap-G	Hap76	C	T	A	C	C	C	G	A	C	G	C	C	G	O. rufipogon	Laos	W2304|W2304_Or-I
W2305	Hap-G	Hap76	C	T	A	C	C	C	G	A	C	G	C	C	G	O. rufipogon	Laos	W2305|W2305_Or-I
W2306	Hap-G	Hap76	C	T	A	C	C	C	G	A	C	G	C	C	G	O. rufipogon	Laos	W2306|W2306_Or-I
W2307	Hap-G	Hap76	C	T	A	C	C	C	G	A	C	G	C	C	G	O. rufipogon	Laos	W2307|W2307_Or-I
W2308	Hap-G	Hap21	T	C	A	C	C	C	G	A	G	G	C	C	A	O. rufipogon	Laos	W2308|W2308_Or-II
W2310	Hap-G	Hap20	C	C	A	C	C	C	G	A	G	G	C	C	A	O. rufipogon	Laos	W2310|W2310_Or-II
W2311	Hap-G	Hap07	C	T	A	C	C	C	G	A	C	G	C	C	A	O. rufipogon	Laos	W2311|W2311_Or-II
W2316	Hap-G	Hap56	C	T	A	C	C	A	G	A	C	G	C	G	A	O. rufipogon	Vietnam	W2316|W2316_Or-I
W2318	Hap-G	Hap06	T	C	A	C	C	C	G	A	C	G	C	C	A	O. rufipogon	Vietnam	W2318|W2318_Or-II
W2319	Hap-G	Hap56	C	T	A	C	C	A	G	A	C	G	C	G	A	O. rufipogon	Vietnam	W2319|W2319_Or-I
W2320	Hap-G	Hap21	T	C	A	C	C	C	G	A	G	G	C	C	A	O. rufipogon	Vietnam	W2320|W2320_Or-II
W2321	Hap-G	Hap21	T	C	A	C	C	C	G	A	G	G	C	C	A	O. rufipogon	Vietnam	W2321|W2321_Or-II
W2322	Hap-G	Hap08	T	T	A	C	C	C	G	A	C	G	C	C	A	O. rufipogon	Vietnam	W2322|W2322_Or-II
W2327	Hap-G	Hap34	T	C	A	C	T	C	G	A	C	G	T	C	A	O. rufipogon	Vietnam	W2327|W2327_Or-II
W2331	Hap-G	Hap79	T	C	G	T	C	C	G	A	C	G	C	C	G	O. rufipogon	Vietnam	W2331|W2331_Or-I
W2332	Hap-G	Hap66	T	C	G	T	C	C	G	A	C	G	C	G	A	O. rufipogon	Vietnam	W2332|W2332_Or-I
W3000	Hap-G	Hap48	C	C	A	T	C	C	G	G	G	G	T	C	A	O. rufipogon	China	W3000|W3000_Or-III
W3001	Hap-G	Hap43	C	C	A	C	T	C	A	G	G	G	T	C	A	O. rufipogon	China	W3001|W3001_Or-III
W3002	Hap-G	Hap43	C	C	A	C	T	C	A	G	G	G	T	C	A	O. rufipogon	China	W3002|W3002_Or-III
W3003	Hap-G	Hap06	T	C	A	C	C	C	G	A	C	G	C	C	A	O. rufipogon	China	W3003|W3003_Or-II
W3004	Hap-G	Hap43	C	C	A	C	T	C	A	G	G	G	T	C	A	O. rufipogon	China	W3004|W3004_Or-III
W3005	Hap-G	Hap43	C	C	A	C	T	C	A	G	G	G	T	C	A	O. rufipogon	China	W3005|W3005_Or-III
W3006	Hap-G	Hap37	T	C	A	C	C	C	A	G	C	G	T	C	A	O. rufipogon	China	W3006|W3006_Or-III
W3007	Hap-G	Hap38	C	C	A	C	T	C	A	A	G	G	T	C	A	O. rufipogon	China	W3007|W3007_Or-III
W3008	Hap-G	Hap17	T	C	A	T	T	C	G	A	C	G	C	C	A	O. rufipogon	China	W3008|W3008_Or-III
W3009	Hap-G	Hap43	C	C	A	C	T	C	A	G	G	G	T	C	A	O. rufipogon	China	W3009|W3009_Or-III
W3010	Hap-G	Hap44	T	C	A	C	T	C	A	G	G	G	T	C	A	O. rufipogon	China	W3010|W3010_Or-III
W3011	Hap-G	Hap16	C	C	A	T	T	C	G	A	C	G	C	C	A	O. rufipogon	China	W3011|W3011_Or-III
W3012	Hap-G	Hap36	T	C	A	T	T	C	G	A	C	G	T	C	A	O. rufipogon	China	W3012|W3012_Or-III
W3013	Hap-G	Hap43	C	C	A	C	T	C	A	G	G	G	T	C	A	O. rufipogon	China	W3013|W3013_Or-III
W3014	Hap-G	Hap03	C	C	A	T	T	C	A	A	C	G	C	C	A	O. rufipogon	China	W3014|W3014_Or-III
W3015	Hap-G	Hap43	C	C	A	C	T	C	A	G	G	G	T	C	A	O. rufipogon	China	W3015|W3015_Or-III
W3016	Hap-G	Hap06	T	C	A	C	C	C	G	A	C	G	C	C	A	O. rufipogon	China	W3016|W3016_Or-III
W3017	Hap-G	Hap43	C	C	A	C	T	C	A	G	G	G	T	C	A	O. rufipogon	China	W3017|W3017_Or-III
W3018	Hap-G	Hap43	C	C	A	C	T	C	A	G	G	G	T	C	A	O. rufipogon	China	W3018|W3018_Or-III
W3019	Hap-G	Hap65	C	C	G	T	C	C	G	A	C	G	C	G	A	O. rufipogon	China	W3019|W3019_Or-III
W3020	Hap-G	Hap43	C	C	A	C	T	C	A	G	G	G	T	C	A	O. rufipogon	China	W3020|W3020_Or-III
W3021	Hap-G	Hap71	C	T	A	C	C	A	A	G	G	G	C	G	A	O. rufipogon	China	W3021|W3021_Or-III
W3022	Hap-G	Hap20	C	C	A	C	C	C	G	A	G	G	C	C	A	O. rufipogon	China	W3022|W3022_Or-III
W3023	Hap-G	Hap43	C	C	A	C	T	C	A	G	G	G	T	C	A	O. rufipogon	China	W3023|W3023_Or-III
W3024	Hap-G	Hap34	T	C	A	C	T	C	G	A	C	G	T	C	A	O. rufipogon	China	W3024|W3024_Or-III
W3025	Hap-G	Hap43	C	C	A	C	T	C	A	G	G	G	T	C	A	O. rufipogon	China	W3025|W3025_Or-III
W3026	Hap-G	Hap27	T	C	A	C	C	C	A	G	G	G	C	C	A	O. rufipogon	China	W3026|W3026_Or-III
W3027	Hap-G	Hap28	C	C	A	C	T	C	A	G	G	G	C	C	A	O. rufipogon	China	W3027|W3027_Or-III
W3028	Hap-G	Hap43	C	C	A	C	T	C	A	G	G	G	T	C	A	O. rufipogon	China	W3028|W3028_Or-III
W3029	Hap-G	Hap43	C	C	A	C	T	C	A	G	G	G	T	C	A	O. rufipogon	China	W3029|W3029_Or-III
W3030	Hap-G	Hap19	T	C	G	C	C	C	G	G	C	G	C	C	A	O. rufipogon	China	W3030|W3030_Or-III
W3031	Hap-G	Hap43	C	C	A	C	T	C	A	G	G	G	T	C	A	O. rufipogon	China	W3031|W3031_Or-III
W3032	Hap-G	Hap15	C	T	A	C	T	C	G	A	C	G	C	C	A	O. rufipogon	China	W3032|W3032_Or-III
W3033	Hap-G	Hap36	T	C	A	T	T	C	G	A	C	G	T	C	A	O. rufipogon	China	W3033|W3033_Or-III
W3034	Hap-G	Hap43	C	C	A	C	T	C	A	G	G	G	T	C	A	O. rufipogon	China	W3034|W3034_Or-III
W3035	Hap-G	Hap81	T	C	G	C	C	C	A	G	C	G	T	C	G	O. rufipogon	China	W3035|W3035_Or-III
W3036	Hap-G	Hap33	C	C	A	C	T	C	G	A	C	G	T	C	A	O. rufipogon	China	W3036|W3036_Or-III
W3037	Hap-G	Hap43	C	C	A	C	T	C	A	G	G	G	T	C	A	O. rufipogon	China	W3037|W3037_Or-III
W3038	Hap-G	Hap43	C	C	A	C	T	C	A	G	G	G	T	C	A	O. rufipogon	China	W3038|W3038_Or-III
W3039	Hap-G	Hap43	C	C	A	C	T	C	A	G	G	G	T	C	A	O. rufipogon	China	W3039|W3039_Or-III
W3040	Hap-G	Hap29	C	C	A	C	T	C	G	G	G	G	C	C	A	O. rufipogon	China	W3040|W3040_Or-III
W3041	Hap-G	Hap46	C	C	A	T	T	C	A	G	G	G	T	C	A	O. rufipogon	China	W3041|W3041_Or-III
W3042	Hap-G	Hap43	C	C	A	C	T	C	A	G	G	G	T	C	A	O. rufipogon	China	W3042|W3042_Or-III
W3043	Hap-G	Hap43	C	C	A	C	T	C	A	G	G	G	T	C	A	O. rufipogon	China	W3043|W3043_Or-III
W3044	Hap-G	Hap43	C	C	A	C	T	C	A	G	G	G	T	C	A	O. rufipogon	China	W3044|W3044_Or-III
W3045	Hap-G	Hap43	C	C	A	C	T	C	A	G	G	G	T	C	A	O. rufipogon	China	W3045|W3045_Or-III
W3046	Hap-G	Hap28	C	C	A	C	T	C	A	G	G	G	C	C	A	O. rufipogon	China	W3046|W3046_Or-III
W3047	Hap-G	Hap43	C	C	A	C	T	C	A	G	G	G	T	C	A	O. rufipogon	China	W3047|W3047_Or-III
W3048	Hap-G	Hap28	C	C	A	C	T	C	A	G	G	G	C	C	A	O. rufipogon	China	W3048|W3048_Or-III
W3049	Hap-G	Hap82	T	C	A	T	C	C	G	A	G	G	T	C	G	O. rufipogon	China	W3049|W3049_Or-III
W3050	Hap-G	Hap28	C	C	A	C	T	C	A	G	G	G	C	C	A	O. rufipogon	China	W3050|W3050_Or-III
W3051	Hap-G	Hap47	T	C	A	C	C	C	G	G	G	G	T	C	A	O. rufipogon	China	W3051|W3051_Or-III
W3052	Hap-G	Hap44	T	C	A	C	T	C	A	G	G	G	T	C	A	O. rufipogon	China	W3052|W3052_Or-III
W3053	Hap-G	Hap21	T	C	A	C	C	C	G	A	G	G	C	C	A	O. rufipogon	China	W3053|W3053_Or-III
W3054	Hap-G	Hap20	C	C	A	C	C	C	G	A	G	G	C	C	A	O. rufipogon	China	W3054|W3054_Or-III
W3055	Hap-G	Hap06	T	C	A	C	C	C	G	A	C	G	C	C	A	O. rufipogon	China	W3055|W3055_Or-III
W3056	Hap-G	Hap07	C	T	A	C	C	C	G	A	C	G	C	C	A	O. rufipogon	China	W3056|W3056_Or-III
W3057	Hap-G	Hap17	T	C	A	T	T	C	G	A	C	G	C	C	A	O. rufipogon	China	W3057|W3057_Or-III
W3058	Hap-G	Hap40	C	C	A	C	T	C	G	A	G	G	T	C	A	O. rufipogon	China	W3058|W3058_Or-III
W3059	Hap-G	Hap36	T	C	A	T	T	C	G	A	C	G	T	C	A	O. rufipogon	China	W3059|W3059_Or-III
W3060	Hap-G	Hap68	C	T	A	C	T	C	G	A	C	G	C	G	A	O. rufipogon	China	W3060|W3060_Or-III
W3061	Hap-G	Hap42	T	C	A	C	C	C	A	G	G	G	T	C	A	O. rufipogon	China	W3061|W3061_Or-III
W3062	Hap-G	Hap37	T	C	A	C	C	C	A	G	C	G	T	C	A	O. rufipogon	China	W3062|W3062_Or-III
W3064	Hap-G	Hap23	T	T	A	C	C	C	G	A	G	G	C	C	A	O. rufipogon	China	W3064|W3064_Or-III
W3065	Hap-G	Hap34	T	C	A	C	T	C	G	A	C	G	T	C	A	O. rufipogon	China	W3065|W3065_Or-III
W3066	Hap-G	Hap05	C	C	A	C	C	C	G	A	C	G	C	C	A	O. rufipogon	China	W3066|W3066_Or-III
W3067	Hap-G	Hap59	T	C	A	C	C	C	G	A	C	G	C	G	A	O. rufipogon	China	W3067|W3067_Or-II
W3068	Hap-G	Hap79	T	C	G	T	C	C	G	A	C	G	C	C	G	O. rufipogon	China	W3068|W3068_Or-II
W3069	Hap-G	Hap75	C	C	A	C	C	C	G	A	C	G	C	C	G	O. rufipogon	China	W3069|W3069_Or-III
W3070	Hap-G	Hap83	C	T	A	C	C	A	G	A	C	G	C	G	G	O. rufipogon	China	W3070|W3070_Or-III
W3071	Hap-G	Hap43	C	C	A	C	T	C	A	G	G	G	T	C	A	O. rufipogon	China	W3071|W3071_Or-III
W3072	Hap-G	Hap84	T	C	G	T	C	C	G	A	C	G	C	G	G	O. rufipogon	China	W3072|W3072_Or-II
W3073	Hap-G	Hap06	T	C	A	C	C	C	G	A	C	G	C	C	A	O. rufipogon	China	W3073|W3073_Or-III
W3074	Hap-G	Hap43	C	C	A	C	T	C	A	G	G	G	T	C	A	O. rufipogon	China	W3074|W3074_Or-III
W3075	Hap-G	Hap43	C	C	A	C	T	C	A	G	G	G	T	C	A	O. rufipogon	China	W3075|W3075_Or-III
W3076	Hap-G	Hap43	C	C	A	C	T	C	A	G	G	G	T	C	A	O. rufipogon	China	W3076|W3076_Or-III
W3077	Hap-G	Hap43	C	C	A	C	T	C	A	G	G	G	T	C	A	O. rufipogon	China	W3077|W3077_Or-III
W3078	Hap-G	Hap43	C	C	A	C	T	C	A	G	G	G	T	C	A	O. rufipogon	China	W3078|W3078_Or-III
W3079	Hap-G	Hap43	C	C	A	C	T	C	A	G	G	G	T	C	A	O. rufipogon	China	W3079|W3079_Or-III
W3080	Hap-G	Hap43	C	C	A	C	T	C	A	G	G	G	T	C	A	O. rufipogon	China	W3080|W3080_Or-III
W3081	Hap-G	Hap43	C	C	A	C	T	C	A	G	G	G	T	C	A	O. rufipogon	China	W3081|W3081_Or-III
W3082	Hap-G	Hap49	C	C	A	C	T	C	G	G	G	G	T	C	A	O. rufipogon	China	W3082|W3082_Or-III
W3083	Hap-G	Hap30	T	C	A	T	T	C	A	A	C	G	T	C	A	O. rufipogon	China	W3083|W3083_Or-III
W3084	Hap-G	Hap22	C	T	A	C	C	C	G	A	G	G	C	C	A	O. rufipogon	China	W3084|W3084_Or-II
W3085	Hap-G	Hap43	C	C	A	C	T	C	A	G	G	G	T	C	A	O. rufipogon	China	W3085|W3085_Or-III
W3086	Hap-G	Hap43	C	C	A	C	T	C	A	G	G	G	T	C	A	O. rufipogon	China	W3086|W3086_Or-III
W3087	Hap-G	Hap10	T	C	A	T	C	C	G	A	C	G	C	C	A	O. rufipogon	China	W3087|W3087_Or-III
W3088	Hap-G	Hap06	T	C	A	C	C	C	G	A	C	G	C	C	A	O. rufipogon	China	W3088|W3088_Or-III
W3089	Hap-G	Hap56	C	T	A	C	C	A	G	A	C	G	C	G	A	O. rufipogon	China	W3089|W3089_Or-II
W3090	Hap-G	Hap60	C	T	A	C	C	C	G	A	C	G	C	G	A	O. rufipogon	China	W3090|W3090_Or-II
W3091	Hap-G	Hap09	T	C	G	C	C	C	G	A	C	G	C	C	A	O. rufipogon	China	W3091|W3091_Or-II
W3092	Hap-G	Hap43	C	C	A	C	T	C	A	G	G	G	T	C	A	O. rufipogon	China	W3092|W3092_Or-III
W3093	Hap-G	Hap49	C	C	A	C	T	C	G	G	G	G	T	C	A	O. rufipogon	China	W3093|W3093_Or-III
W3094	Hap-G	Hap43	C	C	A	C	T	C	A	G	G	G	T	C	A	O. rufipogon	China	W3094|W3094_Or-III
W3095	Hap-G	Hap43	C	C	A	C	T	C	A	G	G	G	T	C	A	O. rufipogon	China	W3095|W3095_Or-III
W3096	Hap-G	Hap43	C	C	A	C	T	C	A	G	G	G	T	C	A	O. rufipogon	China	W3096|W3096_Or-III
W3097	Hap-G	Hap56	C	T	A	C	C	A	G	A	C	G	C	G	A	O. rufipogon	China	W3097|W3097_Or-II
W3098	Hap-G	Hap56	C	T	A	C	C	A	G	A	C	G	C	G	A	O. rufipogon	China	W3098|W3098_Or-II
