# Supplementary material for: RGN1 controls grain number and shapes panicle architecture in rice
Source: Plant Biotechnol J. 2021 Sep 22;20(1):158–67. doi: 10.1111/pbi.13702 (PMC8710824; doi:10.1111/pbi.13702)
Supplement: Supplementary file 3 — Data S2 The information of primers used in this study. [file PBI-20-158-s001.xlsx]

## Sheet: Sheet1
Supplementary data 2 The information of primers used in this study
Name	Forward primer (5’ to 3’)	Reverse primer (5’ to 3’)	Purpose
RM7341	GCATGCAAGCTGAGTGTGAAACC	TTTGCTTCCTTGCTTTGCTTGG	Mapping
RM5497	GGGCAACAACAACAACGAAC	TTTAGGGCGTATGGCTTGAG
RM3285	AGAGATGACAGCCGCGTC	GCTCCACACCTCTCGTTTTC
RM1297	TGCCTTACAACTCAACGACG	TGCACTCCCAGTTCAGTACG
RM1244	TTCTGGTTGACCTTGTGCTG	ACTGAGCAAACTCGACACAG
RM1231	GAGAGAGGAGGGGTTGGAAC	CAAAACAGAGACCTGCCTCC
RM11537	ACAGCATGGGTAGCAGTGTGC	CAAATGGCGAGGATTGAGAGC
RM11529	ATGGATCGCGACATCCACTAGC	GGCAAAGTTGACAACACGTACCC
RM11523	AGTTCGACGAGAACGAGAGATGG	ACCTCCCTCTCGGTCGTTGG
MM4430	GAAGCTCACCATGCATCAAA	TTTTGGCTTTTTCACCATCC
MM4426	GCGAAGCCCAATCTGAAGAAGC	CCAGTCCCAGAATGTCGTTTCG
MM4423	TTGTCCTGGGGGTTAAACAG	GGCAAGATTTTCTCTGTTCCC
MM4421	CTTGACCCAAATTCGAAACG	CTTATTCCGGCCATGGTG
MM4420	TCTCATCCCATCCTCTTCCTCACC	CGGTGGCAGAACCAACAAGAGG
MM4419	GGAGAAAGGGAAGCTAGCAAA	TATGGCAGGCAGATTGTCAG
MM4418	TGCTATGGGATAACGGGAAG	TAAGCCGCACAGAGTGACAG
MM4411	ATTTTCGGTGCACATTTTCC	AAATCATGGTCAGGACACCAG
MM4410	AAGATCAGATCACACCCGCT	CCAGAAGTACGGCAGGTACG
MM4405	CCCTAGGTCAGTGTGCTTCA	TGGCATGGATCCAATTAACC
C1	CGCTGCCCCACCAGTGCC	TGGAGCAGCGGGCCGAAC	gDNA sequening
C2	CCGCCGCAGCAGCAACAC	GCCGTCGTCATCGCCATTC
C3	GCACATTTTCCTTTTGGGTA	TTAGCTTTACCGTCTCCCTGAT
C4	GCGGCTATCTTCCCACCAACA	TCTTCACGCTCGCCTTGTCG
STS1	CCTGGACCAGTAAAATGGGA	CCGAGGTGTTATGCCAATCT	genotyping RGN1 HILs
STS2	AGCACCATCAGCTCAGCTACTCC	GAAGGCTTCTGTCAAGACGATCC
STS3	AGTTCATCAACGCGAGGGTACG	AGCAGAACACGAGGAGAATGAGC
STS4	ATGAACCCGGCGAACTGAAAGG	CTGGCTCCCTCAAGGTGATTGC
STS5	GCCTGTGATCGATATGCTCTCC	AGTTCTGGCCGAGTCATCTTCG
STS6	CCCATATATAGGAGGAGGAAGG	AGTCAGTCATCACTGGTAGTCG
STS7	GCTCCACCATTCATCCATACAGC	ATTCGATTGGTTCCTTGGCTTCC
STS8	AACAACCAGCGTATGCGTTCTCG	CCCACGGCTTTGTAGGAAGAAGC
STS9	GGGGGAGTCGACGATTTT	CCGATTACAATCCAAACGCT
STS10	TGTTCCTGTGCTTGTGTCCTTTGC	GGCTCAACAGCCACACAGATGC
STS11	GCGTCTATGCGTATCTTCATCTTACC	CAACTCTGCTAGTGTGCCTCTGC
STS12	AGTCACACTATAGAGGGCTTGATTGG	CACCCGTATCAAGTTGCAAATCC
STS13	AAGCGACAACTGAAGGAAACTCG	TTTGAAAGTCCACTGCCAAGTGC
STS14	ATGACACACCACCACCACCAACG	GGAAGCGCAGCATCAACAAAGG
STS15	CCCACGTACGCACACATATACACG	CAGCCAAACAAACATGCTGTGG
STS16	TTGCTGCTCAAGTGGTGAGAAGG	TCGATGGGTGAGCCTTTCTTGC
STS17	ATGGCCTCGTCGAGTTCTAA	CGGTCAGCTGAATTTCTCTGT
STS18	CGGACACCCAACGAGATGTACC	GGTCCTTGTCAACAATGCAAACC
STS19	CACACCGCTGTATAGTACAAAGAACC	GCGTAGGCTGTTGTTTCAGTATGG
STS20	GGGCTTAAGGACTTCTGCGAACC	AGCGATCCACATCATCAAATCG
STS21	TAGAGCCCATACTCCATATAGC	GCACCCAGCTTAATTAGTCC
STS22	GGGTGGTGTAACGGAGAGATAACG	CTCTTCCCTCCTTCCTTCATGC
STS23	TCGTGAGAGTCCTCGGCCTAATCC	TTGTCAGCTCTTCGGGAAAGTGG
STS24	ACGAACCGCCTGTCCATTTCC	CACCATGCATCGATCTTAATCTACCG
STS25	TTTCACTCAAGACCAGACCTGTACG	GCACGTCATTGTAGTGACTAGTGAGG
STS26	ACGTTGGACACGGAAATCAAGG	CGCAAGGACGATTGAGTTGG
STS27	CAATTTGCTATGGACGGTTGTTCG	AATGTGGTCCGGGAGAACAATGC
STS28	AGTGGGCGTTAGCTTTCAATCC	GCCTGAGGACATACAGAAACAGC
STS29	GTTCATCCCAGAAGCCAAGAGG	AAGCGGACAACTTACCTGTTTCG
STS30	GCGAGAGGCGAAGGAAATAGAACG	GACGCGATCAGGAACCCTCTCG
STS31	CCACCACGCGCTCTTCTTCC	CGAGATCATCGTCCTTCCTCTGC
STS32	TATCCAAGCCTCCATACACATAGTGC	ACAAGAGGTGAAGAACTGGATGAGC
STS33	CCCTCTCCTCGTCTCCATCG	AAGGATGTGGCGGTAGAATGC
STS34	TGATGCCAAAATCGAAACAA	CGCGTTACTTCGTAGTGGTG
STS35	AGTCAGAGACTGGTGTGGACTGC	GAGCTCAACACAAGAACCAAACC
STS36	CAGAAGAATGTTGGGAAAGTGC	CAAATCACAACGCTTGTTGAGG
STS37	AGCAACCGGTGGCCTTCTTGG	CAGCAGCAGCAGCAAGTGTAAGTGC
STS38	GTACTATGCGAGCGTAGCAATCC	CCCAATCCATCCTGGTTATTAGC
STS39	GGGTAAACACTGGGAGCAAA	ACTACAAAGAAACCTGCATCG
STS40	AGAAACAGAGGGAGGGAGCAGAGG	GATCCCGACAGATGGTGACTTGC
STS41	CATGGTGGGACTCACATATACC	AAGAACTGTGCTGCAGATAACC
STS42	AACCGGCCATGCCAGAGAGG	CCAAATCCTATCCGCCACACACC
STS43	GCTAGGGTTTCCAATCACCA	ACTTGTCCCAGTTCTCCCG
STS44	GTAGCCTTGCACTCGACCGTACC	ACCAACTCTGGCAATGCATCC
STS45	TAATTCCTCCGTGCCAATTC	CTAGCCCTCGATTCACCATC
STS46	TAGCGATTGGATGGAGGCTGAGG	GGTCGCCTCGCCATTAGTTACG
STS47	GAGGAGGAGGAGGAGAGATCAGG	AACGAAACCGCTCAGTTCAACC
STS48	CCAGATCATCCAGGCATAACATCACC	CGGCGCTGGTAAACTCCATTCC
STS49	GGGCACCATTAACTTAACAACG	GCAATGGTACAAATAGCCAAGC
STS50	GTCACCACCACAATCTCTCTCC	GTCAATCTCCTCAAGAACTGACG
STS51	GACGTGAGAAGAAAGCGAGG	CCCAAGCCAACCAAAAAGTA
STS52	CCATCAAGAGATAGTGCTCCAACC	ACACAGCCTATGTTTAGGGTTTCC
STS53	TTCACACTGCTCCACAGCCATCC	ATTCGATCGACGCCGGTAGGG
STS54	GGCTTTGCCTACAAAGCAAG	TGTTACAGGGATAGGGACGC
STS55	TCATGCATGCTGATGACTGAAGG	GGAAACGAACGGATGGACAGC
STS56	ACACTATCCAGATCCACTTTGACC	CATCCTTGAGTTTGGCTTTGG
STS57	CGGAGCTGTTGCCGTTCTGC	CGATGTGCCATGTCAGGATGACC
STS58	CGGTTTGTACGTAAGTAGCATCAGG	TCCAATGCCAACAGCTATACTCG
STS59	ATCCATCCGCACTGCCATCG	CAGCTCGGTGCACAAGAAGTTGC
STS60	TTCTGCATCAATTCCTCTCG	TGAGCCATTAAAGGAACACC
STS61	TAAATCTTGGAGCCCATACTCC	AGATCTACTTCATCGGCTATGC
STS62	TGAAATATAGCGGAGGTGGG	GGCAATTAATTTGGGAAGCA
STS63	TAGGTAGGACCGTGCTTCATTGC	CCCTGGCCTTTCTTCAATCTGC
STS64	GAATCGCCTCCCTCCAACTCG	CTCATCGCTGTCCGGTGTTCC
STS65	CTATCTCTCTCGCCGGACAATGC	TCTCATTCCCAACTCATCGATCC
STS66	CATGGGTATGTTGGCTTCTTTCC	GCTGTTGCGTCCGAGATACTCC
STS67	CTGCACAACCAGGAGAAATTAAGC	CTGACCACTCTAGCTTGCCTACC
STS68	AGAGGACGGTGATTCCGATGG	CCGGATGAAGATCTGCTTAATTGC
STS69	CCACCAAGAGTAACTTGTTGATGTCC	GCCTGTGTGCATAGGATATGTTGC
STS70	CTTCCTCACCATCCGAGAGTTCC	AGCCAGCAAACGAACGACTAACC
STS71	CGAGAGCGTGAGAGACAGTG	CTCCTCCTAGTTCGCCTCCT
STS72	GCCACCTCCATTTCTTCTCA	TGGTGGAGGATTGGAGAAAG
STS73	CGCTCCTTTCTAGCTCCATCTCC	AACTGCAACGAGTAAGGCAGAGG
STS74	AGTCTCCGCAACACAGAGTCAGC	TGAAGAGAAGTGCGTGATTCTTCC
STS75	GCCCACAAACGAGCCATAGTGC	TCACACCTCCACCTCTCCTCTCC
STS76	TCCTCCTCCACCTCAATCACACC	CCGAGCTCGCCATTAGCTTGC
STS77	CATCTGGTGCCGCTTCATGC	CGTACTAACCCGCCCTTCCTTCC
STS78	CAGAAGAGGCCCAACATATCTGC	GCAGCTTGAGAGCGTTTATAGGG
STS79	GTCCTCACCCTCTTCCATCTTCC	CCACTTAACGAACACGATGAAAGG
STS80	ACTGGGTGTGATCCTTTCTGATGC	GTGATCCCAGATACACGATGTAGGG
STS81	GGAGCAGCTAAGGCAGATAAGAGG	GCCTTCATGCTTCAGAAGACAGC
STS82	CAGTTCCTCTCCTCCACCACTTCG	TGGTGGACTGGAGGGCTACTGC
STS83	ACCACCACCACCACCACAACC	AAATTTGGAAGGAGCCCACATGC
STS84	GTCGCAGGGACTAGTTAGTTAATGG	TGGCATCTTCTTGGTTGTTAGC
STS85	ATCTTGGCATCTCGCCCTTGG	CCGTTCTCCATGGACATCTCTCG
STS86	AACTTGGACGTGACACTAACAAGAGC	GCGATACGGGAGCGTGTATAGG
STS87	GGAGGAAATCATGGATGAGC	GAATCTTGGAGCCCATACTCC
STS88	GGAGGGTTAAAGTTCAAAGTGC	CACTATAGCATCATGGTAGGAACG
STS89	GACGAGGAGTCATGATCTTTAGTACG	TTGAGTTCGAGTCCCACAATCC
STS90	ATGCCAGCAAGAAGGCAAGAACG	GACAAGAGTCGCCGAGGCATCC
STS91	GACGCTTCTGCGATGCTGGTAGC	AGCCCGGAGGCTGATTCTTGC
STS92	ACCAGCTCGTCGGGAATCTGC	TCTCTTGGGTTTCGTGTCTGATGC
STS93	GTAGGGTTTGTGTGCTCGCTTGC	CTAACCTTGCCACCCAACTCTCC
STS94	CTCTGCTTTTGTGCATTGGA	AGCCACCTTCACCAAATGAC
STS95	TCTGCGAAATAAGTGGAACG	GATGTCGCAAAGTTGAAACC
STS96	AAATCGATCGAAGGGTGTACTGG	CCAACCTATGTGCAAGTGTGAGG
STS97	TCAAATGTTGGACACGGAAA	ATATTGATTTGGCTCGCGTC
STS98	TAGTCACTGCCCTGGGTTAGAGC	GGAGCCCATACTCCGTAGAGTCC
STS99	CGCCAACATCATCATCATCAACAGG	GTTCAACTTGGACGAGGATTTCATGG
STS100	CCAGCCCAAACAGCTCTTGC	GGGCACTGTTTGTCTTTCTGTGC
STS101	CCACTAGCATTAAGTGTGACTCTTGG	GAATGGATGCCTCTCACAATGG
STS102	GAATGCAAAGGAAAGAGACAGC	GTCCAAATCCATCTACAGTTGAGC
STS103	AACCTCCAGCTCATGGCTACG	GAGGAGGCAGGAGGGAATCG
STS104	GATCCATATGCCTCTTCGATTGG	AACTCCAGCAGTGAGAGCGTAGC
STS105	GCTACTAGGCCACCACGTGATCC	AGCGTTTATAGGAACACCACACAACG
STS106	AAACCACGCTAAACACGTCC	CAACCTTTGCTCAGACGACA
STS107	GTTGACGCCCAGAAGAGGTATCC	TTTCCTCCACATAAGCGAAGAGC
STS108	CCAGTGTTTGAGCCAGTGAA	GTTTGCATCCTGGCAGATTT
STS109	GCGCGATGAAAAGGTGTAAT	TTGATCTAAGGAAAATACTTGGGAA
STS110	CTCTAGCTCTCTCATGGATGG	AATCATAGGGCAGACATACAGC
STS111	AAGTAGTGGTCGAAGTGTGTATCG	GGTGAATGGTCAAGTGACTTAGG
STS112	CGGCCCGAACCTGTATAACC	AGGAGTATCCTTTCTCGCAATCG
STS113	GTCATCTTCGCAAATGGTGATGG	GGTCGTCGTGGTGTTATTCTTGG
STS114	GTTGATATCTGCCAGGTTAGTTGC	TTGGAGATCGTGTCCTTTATCC
Ubiquitin-RT	ACCAGCTGAGGCCCAAGA	ACGATTGATTTAACCAGTCCATGA	RT-qPCR
RGN1-RT	CGGCTACACCGACCAGGAG	CGCGATGATGGACCACCT
Gn1a-RT	GCACTTCGGTGCCAATCTCT	GGGACAGGATGGCCTTTGGAT
LOG-RT	GCCCAACTAGGAATCCACAAGA	GACAGCCATGTCAATGAAGGATAG
LOG-CHIP-RT	TCCCTCATCTAAACTTCTAA	CAACTACGTAAGTATGAGATAA	ChIP-qPCR
LOG-CHIP-intron-RT	TTGCACTGCCTGGCGGCTA	GAAGGCCAACCGGCTTCTT
RGN1-pB42AD	ATGATGTGCCAGATTATGCCTCTCCCGAATTCATGGGGAGGGCGCCGTGCTG	CCAAACCTCTGGCGAAGAAGTCCAAAGCTTCTCGAGTCATGTCAGGCTGTGGCACA	Y1H
LOG-PLacZi	GCTATCATTTCCTTTGATATTGGATCGGAATTCTCTTAAAAAATTTGAATTAA	AGAGTTTTATATACATACAGAGCACATGCCTCGAGCGGCACCAGCCTCGCCCTCA
Gn1a-PLACZi	GCTATCATTTCCTTTGATATTGGATCGGAATTCTTTTGAAACGGATGGAGTAG	AGAGTTTTATATACATACAGAGCACATGCCTCGAGAGACAGTAGAGCTGTGGTGA
RGN1-62SK	GTGGATCCCCCGGGCTGCAGATGGGGAGGGCGCCGTGCTG	GATTTCAGCGAATTGGTACCTCATGTCAGGCTGTGGCACA	Dual-luciferase assay
RGN1-MBP	CCATGGGCGGCCGCGATATCGTCGACGGATCCGAAATGGGGAGGGCGCCGTGCTG	TCTTTCGACTGAGCCTTTCGTTTTATTTGAAGTGTCAGGCTGTGGCACAGCC	Prokaryotic expression
LOG-PROBE	TCAAGTTACCAAACAAGCTG	CAGCTTGTTTGGTAACTTGA	EMSA (5'Biotin modification)
LOG-MUTANT	TCAAGTTTTTTTTCAAGCTG	CAGCTTGAAAAAAAACTTGA
RGN1-COMP-1	AACACTGATAGTTTAAACCGACCATGGTGGGCGGGCGG	CAGCACGGCGCCCTCCCCATCCCGCCGGCC	Complementary vector
RGN1-COMP-2	GGCCGGCGGGATGGGGAGGGCGCCGTGCTG	TAGAGTCGAGGCGCGCCTCATGTCAGGCTGTGGCACAGCC
RGN1-CR	GGCAGCGCATTGGCTCTGCGGGGC	GCCCCGCAGAGCCAATGCGCTGCC	Crispr/Cas9
RGN1-OE	CACGCGTTGTACAGAGCTCGGTACCATGGGGAGGGCGCCGTGCTG	CATCATGGTCTTTGTAGTCAAGTCATGTCAGGCTGTGGCACA	Overexpression vector
LOG-Flag	CACGCGTTGTACAGAGCTCGGTACCATGGCAATGGAGGCTGCGGC	CATCATGGTCTTTGTAGTCAAGGGATGAGGTGATCCTGGTCT
RGN1-GFP	AATCTCGATACACCAAATCGACTCTAGAAAGCTTATGGGGAGGGCGCCGTGCTG	CGGTGAACAGCTCCTCGCCCTTGCTCACCATGGTACCTGTCAGGCTGTGGCACAGCC	Subcellular location
RGN1-GUS	AACACTGATAGTTTAAACCGACCATGGTGGGCGGGCGG	TAGAGTCGAGGCGCGCCCCCGCCGGCCTCGTACCAAT	GUS
RGN1-1307	ATCGATACCGTCGACGAGCTCTCTAGAACTATGGGGAGGGCGCCGTGCTG	AGACTGGTGATTTTTGCGGAGTACCCGGGTACCTCATGTCAGGCTGTGGCACA	CHIP
Note: The recombination sites are highlighted in red.
